# Supplementary material for: Annulative π-extension of indoles and pyrroles with diiodobiaryls by Pd catalysis: rapid synthesis of nitrogen-containing polycyclic aromatic compounds
Source: Chem Sci. 2018 Aug 9;9(38):7556–61. doi: 10.1039/c8sc02802h (PMC6180308; doi:10.1039/c8sc02802h)
Supplement: Supplementary file 2 [file SC-009-C8SC02802H-s002.cif]

# Electronic Supplementary Material (ESI) for Chemical Science.
# This journal is © The Royal Society of Chemistry 2018

####################################################################### 
# 
# This file contains crystal structure data downloaded from the 
# Cambridge Structural Database (CSD) hosted by the Cambridge 
# Crystallographic Data Centre (CCDC).
# 
# Full information about CCDC data access policies and citation 
# guidelines are available at http://www.ccdc.cam.ac.uk/access/V1 
# 
# Audit and citation data items may have been added by the CCDC. 
# Please retain this information to preserve the provenance of 
# this file and to allow appropriate attribution of the data. 
# 
#######################################################################

data_8
_database_code_depnum_ccdc_archive 'CCDC 1848309'
_audit_update_record             
;
2018-06-09 deposited with the CCDC.
2018-08-02 downloaded from the CCDC.
;

_audit_creation_method           SHELXL-2016/6
_shelx_SHELXL_version_number     2016/6
_chemical_name_systematic        'compound 8'
_chemical_name_common            ?
_chemical_melting_point          ?
_chemical_formula_moiety         ?
_chemical_formula_sum            'C25 H15 N S2'
_chemical_formula_weight         393.50

loop_
_atom_type_symbol
_atom_type_description
_atom_type_scat_dispersion_real
_atom_type_scat_dispersion_imag
_atom_type_scat_source
C C 0.0033 0.0016 'International Tables Vol C Tables 4.2.6.8 and 6.1.1.4'
H H 0.0000 0.0000 'International Tables Vol C Tables 4.2.6.8 and 6.1.1.4'
N N 0.0061 0.0033 'International Tables Vol C Tables 4.2.6.8 and 6.1.1.4'
S S 0.1246 0.1234 'International Tables Vol C Tables 4.2.6.8 and 6.1.1.4'

_space_group_crystal_system      orthorhombic
_space_group_IT_number           61
_space_group_name_H-M_alt        'P b c a'
_space_group_name_Hall           '-P 2ac 2ab'

_shelx_space_group_comment       
;
The symmetry employed for this shelxl refinement is uniquely defined
by the following loop, which should always be used as a source of
symmetry information in preference to the above space-group names.
They are only intended as comments.
;

loop_
_space_group_symop_operation_xyz
'x, y, z'
'-x+1/2, -y, z+1/2'
'x+1/2, -y+1/2, -z'
'-x, y+1/2, -z+1/2'
'-x, -y, -z'
'x-1/2, y, -z-1/2'
'-x-1/2, y-1/2, z'
'x, -y-1/2, z-1/2'

_cell_length_a                   18.7793(2)
_cell_length_b                   7.45210(10)
_cell_length_c                   50.3987(6)
_cell_angle_alpha                90
_cell_angle_beta                 90
_cell_angle_gamma                90
_cell_volume                     7053.06(15)
_cell_formula_units_Z            16
_cell_measurement_temperature    123

_cell_measurement_reflns_used    6970

_cell_measurement_theta_min      3.0

_cell_measurement_theta_max      25.4


_exptl_crystal_description       Block

_exptl_crystal_colour            Yellow

_exptl_crystal_density_meas      ?
_exptl_crystal_density_method    ?
_exptl_crystal_density_diffrn    1.482
_exptl_crystal_F_000             3264
_exptl_transmission_factor_min   ?
_exptl_transmission_factor_max   ?
_exptl_crystal_size_max          0.250
_exptl_crystal_size_mid          0.100
_exptl_crystal_size_min          0.100
_exptl_absorpt_coefficient_mu    0.313
_shelx_estimated_absorpt_T_min   0.926
_shelx_estimated_absorpt_T_max   0.969
_exptl_absorpt_correction_type   multi-scan

_exptl_absorpt_correction_T_min  0.836

_exptl_absorpt_correction_T_max  1.000

_exptl_absorpt_process_details   ?

_exptl_absorpt_special_details   ?
_diffrn_ambient_temperature      123(2)
_diffrn_radiation_wavelength     0.71073
_diffrn_radiation_type           MoK\a
_diffrn_source                   'Rotating Anode'
_diffrn_measurement_device_type  
;
Rigaku CrystalClear-SM Expert 2.1 b29
;

_diffrn_measurement_method       'profile data from \w-scans'

_diffrn_detector_area_resol_mean 5.8140

_diffrn_reflns_number            68569
_diffrn_reflns_av_unetI/netI     0.0104
_diffrn_reflns_av_R_equivalents  0.0227
_diffrn_reflns_limit_h_min       -22
_diffrn_reflns_limit_h_max       22
_diffrn_reflns_limit_k_min       -8
_diffrn_reflns_limit_k_max       8
_diffrn_reflns_limit_l_min       -59
_diffrn_reflns_limit_l_max       59
_diffrn_reflns_theta_min         1.946
_diffrn_reflns_theta_max         24.999
_diffrn_reflns_theta_full        24.999
_diffrn_measured_fraction_theta_max 1.000
_diffrn_measured_fraction_theta_full 1.000
_diffrn_reflns_Laue_measured_fraction_max 1.000
_diffrn_reflns_Laue_measured_fraction_full 1.000
_diffrn_reflns_point_group_measured_fraction_max 1.000
_diffrn_reflns_point_group_measured_fraction_full 1.000
_reflns_number_total             6212
_reflns_number_gt                6072
_reflns_threshold_expression     'I > 2\s(I)'
_reflns_Friedel_coverage         0.000
_reflns_Friedel_fraction_max     .
_reflns_Friedel_fraction_full    .

_reflns_special_details          
;
 Reflections were merged by SHELXL according to the crystal
 class for the calculation of statistics and refinement.

 _reflns_Friedel_fraction is defined as the number of unique
 Friedel pairs measured divided by the number that would be
 possible theoretically, ignoring centric projections and
 systematic absences.
;

_computing_data_collection       
;
Rigaku CrystalClear-SM Expert 2.1 b29
;
_computing_cell_refinement       
;
Rigaku CrystalClear-SM Expert 2.1 b29
;
_computing_data_reduction        
;
Rigaku CrystalClear-SM Expert 2.1 b29
;
_computing_structure_solution    SIR97

_computing_structure_refinement  'SHELXL-2016/6 (Sheldrick, 2016)'
_computing_molecular_graphics    'Yadokari-XG 2009 (Wakita Nemoto et al., 2009)'

_computing_publication_material  
;Yadokari-XG 2009 (Wakita,Nemoto et al., 2009)
;

_refine_special_details          ?
_refine_ls_structure_factor_coef Fsqd
_refine_ls_matrix_type           full
_refine_ls_weighting_scheme      calc
_refine_ls_weighting_details     
'w=1/[\s^2^(Fo^2^)+(0.0168P)^2^+9.4354P] where P=(Fo^2^+2Fc^2^)/3'
_atom_sites_solution_primary     ?
_atom_sites_solution_secondary   ?
_atom_sites_solution_hydrogens   geom
_refine_ls_hydrogen_treatment    constr

_refine_ls_extinction_method     none
_refine_ls_extinction_coef       .
_refine_ls_number_reflns         6212
_refine_ls_number_parameters     507
_refine_ls_number_restraints     0
_refine_ls_R_factor_all          0.0419
_refine_ls_R_factor_gt           0.0410
_refine_ls_wR_factor_ref         0.0921
_refine_ls_wR_factor_gt          0.0917
_refine_ls_goodness_of_fit_ref   1.278
_refine_ls_restrained_S_all      1.278
_refine_ls_shift/su_max          0.002
_refine_ls_shift/su_mean         0.000

loop_
_atom_site_label
_atom_site_type_symbol
_atom_site_fract_x
_atom_site_fract_y
_atom_site_fract_z
_atom_site_U_iso_or_equiv
_atom_site_adp_type
_atom_site_occupancy
_atom_site_site_symmetry_order
_atom_site_calc_flag
_atom_site_refinement_flags_posn
_atom_site_refinement_flags_adp
_atom_site_refinement_flags_occupancy
_atom_site_disorder_assembly
_atom_site_disorder_group
S1 S 0.44884(3) -0.41351(8) 0.59025(2) 0.02639(14) Uani 1 1 d . . . . .
C1 C 0.37803(13) -0.5102(3) 0.57329(5) 0.0252(5) Uani 1 1 d . . . . .
C2 C 0.37613(14) -0.5404(3) 0.54611(5) 0.0314(6) Uani 1 1 d . . . . .
H1 H 0.413795 -0.499936 0.535038 0.038 Uiso 1 1 calc R U . . .
C3 C 0.31874(15) -0.6298(3) 0.53551(5) 0.0338(6) Uani 1 1 d . . . . .
H2 H 0.316353 -0.649803 0.516915 0.041 Uiso 1 1 calc R U . . .
C4 C 0.26424(14) -0.6912(3) 0.55179(5) 0.0304(6) Uani 1 1 d . . . . .
H3 H 0.225348 -0.754861 0.544272 0.036 Uiso 1 1 calc R U . . .
C5 C 0.26604(13) -0.6605(3) 0.57881(5) 0.0248(5) Uani 1 1 d . . . . .
H4 H 0.228625 -0.704016 0.589737 0.030 Uiso 1 1 calc R U . . .
C6 C 0.32251(12) -0.5658(3) 0.59015(4) 0.0225(5) Uani 1 1 d . . . . .
C7 C 0.33823(12) -0.5240(3) 0.61773(4) 0.0196(5) Uani 1 1 d . . . . .
C8 C 0.29928(11) -0.5425(3) 0.64164(4) 0.0187(5) Uani 1 1 d . . . . .
N1 N 0.22671(9) -0.5680(3) 0.64471(4) 0.0201(4) Uani 1 1 d . . . . .
C9 C 0.21190(12) -0.5683(3) 0.67162(4) 0.0205(5) Uani 1 1 d . . . . .
C10 C 0.14507(12) -0.5755(3) 0.68327(5) 0.0250(5) Uani 1 1 d . . . . .
H5 H 0.103175 -0.587493 0.672852 0.030 Uiso 1 1 calc R U . . .
C11 C 0.14179(13) -0.5648(4) 0.71044(5) 0.0308(6) Uani 1 1 d . . . . .
H6 H 0.097003 -0.573258 0.719115 0.037 Uiso 1 1 calc R U . . .
C12 C 0.20326(13) -0.5415(4) 0.72538(5) 0.0318(6) Uani 1 1 d . . . . .
H7 H 0.199642 -0.533355 0.744140 0.038 Uiso 1 1 calc R U . . .
C13 C 0.26913(12) -0.5302(3) 0.71368(5) 0.0274(5) Uani 1 1 d . . . . .
H8 H 0.310349 -0.511142 0.724237 0.033 Uiso 1 1 calc R U . . .
C14 C 0.27519(11) -0.5468(3) 0.68609(4) 0.0205(5) Uani 1 1 d . . . . .
C15 C 0.33175(11) -0.5296(3) 0.66680(4) 0.0196(5) Uani 1 1 d . . . . .
C16 C 0.40494(12) -0.4822(3) 0.66843(4) 0.0209(5) Uani 1 1 d . . . . .
C17 C 0.45295(11) -0.4645(3) 0.69081(5) 0.0220(5) Uani 1 1 d . . . . .
C18 C 0.44712(12) -0.5272(3) 0.71687(5) 0.0261(5) Uani 1 1 d . . . . .
H9 H 0.407083 -0.597103 0.721967 0.031 Uiso 1 1 calc R U . . .
C19 C 0.49937(13) -0.4878(4) 0.73517(5) 0.0317(6) Uani 1 1 d . . . . .
H10 H 0.494479 -0.528618 0.752930 0.038 Uiso 1 1 calc R U . . .
C20 C 0.55910(13) -0.3891(3) 0.72798(5) 0.0323(6) Uani 1 1 d . . . . .
H11 H 0.593465 -0.358352 0.741041 0.039 Uiso 1 1 calc R U . . .
C21 C 0.56893(13) -0.3356(3) 0.70218(5) 0.0299(6) Uani 1 1 d . . . . .
H12 H 0.610671 -0.272427 0.697053 0.036 Uiso 1 1 calc R U . . .
C22 C 0.51631(12) -0.3761(3) 0.68375(5) 0.0242(5) Uani 1 1 d . . . . .
S2 S 0.52116(3) -0.32983(8) 0.65002(2) 0.02490(14) Uani 1 1 d . . . . .
C23 C 0.43820(12) -0.4278(3) 0.64505(5) 0.0214(5) Uani 1 1 d . . . . .
C24 C 0.40688(12) -0.4536(3) 0.62038(4) 0.0214(5) Uani 1 1 d . . . . .
C25 C 0.17178(12) -0.5112(3) 0.62612(4) 0.0224(5) Uani 1 1 d . . . . .
H25 H 0.143178 -0.615241 0.620828 0.034 Uiso 1 1 calc R U . . .
H26 H 0.194172 -0.458327 0.610392 0.034 Uiso 1 1 calc R U . . .
H27 H 0.141036 -0.421898 0.634625 0.034 Uiso 1 1 calc R U . . .
S3 S 0.53502(3) 0.16935(8) 0.64823(2) 0.02694(14) Uani 1 1 d . . . . .
C26 C 0.60564(14) 0.1264(3) 0.66957(5) 0.0277(5) Uani 1 1 d . . . . .
C27 C 0.60535(16) 0.1627(3) 0.69658(5) 0.0353(6) Uani 1 1 d . . . . .
H13 H 0.566430 0.223783 0.704545 0.042 Uiso 1 1 calc R U . . .
C28 C 0.66253(17) 0.1084(4) 0.71155(5) 0.0399(7) Uani 1 1 d . . . . .
H14 H 0.664161 0.135878 0.729942 0.048 Uiso 1 1 calc R U . . .
C29 C 0.71796(15) 0.0134(4) 0.69993(5) 0.0357(6) Uani 1 1 d . . . . .
H15 H 0.755805 -0.029450 0.710709 0.043 Uiso 1 1 calc R U . . .
C30 C 0.71907(14) -0.0197(3) 0.67302(5) 0.0297(5) Uani 1 1 d . . . . .
H16 H 0.757498 -0.084741 0.665420 0.036 Uiso 1 1 calc R U . . .
C31 C 0.66356(13) 0.0424(3) 0.65688(5) 0.0254(5) Uani 1 1 d . . . . .
C32 C 0.65123(12) 0.0242(3) 0.62853(5) 0.0223(5) Uani 1 1 d . . . . .
C33 C 0.69430(12) -0.0323(3) 0.60698(4) 0.0206(5) Uani 1 1 d . . . . .
N2 N 0.76782(10) -0.0519(3) 0.60600(4) 0.0231(4) Uani 1 1 d . . . . .
C34 C 0.78631(12) -0.0950(3) 0.58029(5) 0.0246(5) Uani 1 1 d . . . . .
C35 C 0.85493(13) -0.1114(3) 0.57011(5) 0.0292(5) Uani 1 1 d . . . . .
H17 H 0.895660 -0.102844 0.581216 0.035 Uiso 1 1 calc R U . . .
C36 C 0.86113(13) -0.1402(3) 0.54340(5) 0.0334(6) Uani 1 1 d . . . . .
H18 H 0.907112 -0.155305 0.535861 0.040 Uiso 1 1 calc R U . . .
C37 C 0.80150(13) -0.1480(3) 0.52703(5) 0.0315(6) Uani 1 1 d . . . . .
H19 H 0.807517 -0.165919 0.508499 0.038 Uiso 1 1 calc R U . . .
C38 C 0.73377(13) -0.1300(3) 0.53732(5) 0.0277(5) Uani 1 1 d . . . . .
H20 H 0.693494 -0.133057 0.525922 0.033 Uiso 1 1 calc R U . . .
C39 C 0.72494(12) -0.1074(3) 0.56453(5) 0.0229(5) Uani 1 1 d . . . . .
C40 C 0.66530(12) -0.0694(3) 0.58187(4) 0.0209(5) Uani 1 1 d . . . . .
C41 C 0.59134(12) -0.0470(3) 0.57741(4) 0.0210(5) Uani 1 1 d . . . . .
C42 C 0.54648(12) -0.0895(3) 0.55495(5) 0.0232(5) Uani 1 1 d . . . . .
C43 C 0.55826(13) -0.2041(3) 0.53342(5) 0.0273(5) Uani 1 1 d . . . . .
H21 H 0.602324 -0.265785 0.531818 0.033 Uiso 1 1 calc R U . . .
C44 C 0.50618(14) -0.2278(4) 0.51455(5) 0.0329(6) Uani 1 1 d . . . . .
H22 H 0.515004 -0.304298 0.499835 0.040 Uiso 1 1 calc R U . . .
C45 C 0.44101(14) -0.1417(4) 0.51668(5) 0.0353(6) Uani 1 1 d . . . . .
H23 H 0.406545 -0.155328 0.503034 0.042 Uiso 1 1 calc R U . . .
C46 C 0.42583(13) -0.0367(3) 0.53839(5) 0.0307(6) Uani 1 1 d . . . . .
H24 H 0.380517 0.018560 0.540279 0.037 Uiso 1 1 calc R U . . .
C47 C 0.47829(12) -0.0133(3) 0.55747(5) 0.0255(5) Uani 1 1 d . . . . .
S4 S 0.46666(3) 0.09751(8) 0.58741(2) 0.02617(14) Uani 1 1 d . . . . .
C48 C 0.55274(12) 0.0413(3) 0.59707(4) 0.0215(5) Uani 1 1 d . . . . .
C49 C 0.58171(12) 0.0753(3) 0.62202(5) 0.0230(5) Uani 1 1 d . . . . .
C50 C 0.81998(13) 0.0281(3) 0.62382(5) 0.0285(5) Uani 1 1 d . . . . .
H28 H 0.842695 -0.066361 0.634373 0.043 Uiso 1 1 calc R U . . .
H29 H 0.796111 0.113247 0.635672 0.043 Uiso 1 1 calc R U . . .
H30 H 0.856224 0.091241 0.613402 0.043 Uiso 1 1 calc R U . . .

loop_
_atom_site_aniso_label
_atom_site_aniso_U_11
_atom_site_aniso_U_22
_atom_site_aniso_U_33
_atom_site_aniso_U_23
_atom_site_aniso_U_13
_atom_site_aniso_U_12
S1 0.0292(3) 0.0217(3) 0.0283(3) 0.0027(2) 0.0104(2) -0.0025(2)
C1 0.0331(13) 0.0154(11) 0.0271(12) 0.0032(10) 0.0047(10) 0.0026(10)
C2 0.0452(15) 0.0235(13) 0.0257(12) 0.0041(10) 0.0102(11) 0.0034(12)
C3 0.0547(17) 0.0238(13) 0.0228(12) -0.0006(10) 0.0024(12) 0.0052(12)
C4 0.0417(15) 0.0223(12) 0.0273(12) -0.0008(10) -0.0030(11) 0.0025(11)
C5 0.0320(13) 0.0171(11) 0.0255(11) 0.0019(9) 0.0008(10) 0.0013(10)
C6 0.0302(12) 0.0143(11) 0.0229(11) 0.0041(9) 0.0033(9) 0.0044(10)
C7 0.0225(11) 0.0129(10) 0.0234(11) 0.0021(9) 0.0017(9) 0.0028(9)
C8 0.0186(10) 0.0135(10) 0.0241(11) 0.0021(9) 0.0024(9) -0.0010(9)
N1 0.0178(9) 0.0209(10) 0.0215(9) 0.0010(8) 0.0002(7) -0.0027(8)
C9 0.0208(11) 0.0185(11) 0.0223(11) 0.0002(9) 0.0024(9) -0.0024(9)
C10 0.0204(11) 0.0261(12) 0.0286(12) -0.0016(10) 0.0008(9) -0.0041(10)
C11 0.0223(12) 0.0396(15) 0.0306(13) -0.0042(11) 0.0074(10) -0.0036(11)
C12 0.0304(13) 0.0437(16) 0.0213(12) -0.0030(11) 0.0032(10) -0.0012(12)
C13 0.0235(12) 0.0341(14) 0.0246(12) -0.0013(10) -0.0018(9) -0.0017(11)
C14 0.0198(11) 0.0178(11) 0.0239(11) 0.0016(9) 0.0020(9) -0.0005(9)
C15 0.0194(11) 0.0164(11) 0.0230(11) 0.0025(9) 0.0010(9) 0.0010(9)
C16 0.0197(11) 0.0160(11) 0.0270(12) 0.0002(9) 0.0013(9) 0.0018(9)
C17 0.0183(11) 0.0161(11) 0.0315(12) -0.0023(9) 0.0001(9) 0.0029(9)
C18 0.0207(11) 0.0269(13) 0.0308(13) 0.0015(10) -0.0011(10) 0.0015(10)
C19 0.0275(13) 0.0366(14) 0.0310(13) -0.0005(11) -0.0047(10) 0.0068(11)
C20 0.0275(13) 0.0291(14) 0.0403(14) -0.0057(11) -0.0110(11) 0.0039(11)
C21 0.0205(12) 0.0248(13) 0.0443(15) -0.0043(11) -0.0033(11) -0.0013(10)
C22 0.0208(11) 0.0173(11) 0.0343(13) -0.0006(10) 0.0005(10) 0.0021(9)
S2 0.0190(3) 0.0202(3) 0.0354(3) 0.0003(2) 0.0043(2) -0.0029(2)
C23 0.0184(11) 0.0144(11) 0.0315(12) 0.0016(9) 0.0025(9) 0.0004(9)
C24 0.0252(12) 0.0138(11) 0.0253(11) 0.0030(9) 0.0067(9) 0.0020(9)
C25 0.0212(11) 0.0218(12) 0.0243(11) 0.0029(9) -0.0021(9) 0.0009(9)
S3 0.0301(3) 0.0203(3) 0.0303(3) -0.0003(2) 0.0086(2) 0.0041(2)
C26 0.0365(14) 0.0159(11) 0.0307(13) 0.0012(10) 0.0046(11) -0.0020(10)
C27 0.0508(16) 0.0245(13) 0.0306(13) -0.0030(11) 0.0086(12) -0.0018(12)
C28 0.0638(19) 0.0301(14) 0.0259(13) -0.0034(11) -0.0012(13) -0.0062(14)
C29 0.0484(16) 0.0270(13) 0.0317(13) 0.0008(11) -0.0086(12) -0.0053(12)
C30 0.0353(13) 0.0217(12) 0.0321(13) 0.0008(10) -0.0019(11) -0.0020(11)
C31 0.0331(13) 0.0139(11) 0.0291(12) -0.0001(9) 0.0032(10) -0.0044(10)
C32 0.0261(12) 0.0126(10) 0.0283(12) 0.0028(9) 0.0023(10) -0.0001(9)
C33 0.0218(11) 0.0118(10) 0.0280(12) 0.0029(9) 0.0018(9) 0.0019(9)
N2 0.0210(10) 0.0191(10) 0.0292(10) 0.0016(8) -0.0010(8) 0.0012(8)
C34 0.0246(12) 0.0155(11) 0.0337(13) 0.0051(10) 0.0030(10) 0.0018(9)
C35 0.0262(12) 0.0202(12) 0.0412(14) 0.0044(11) 0.0038(11) 0.0026(10)
C36 0.0263(13) 0.0279(14) 0.0461(16) 0.0031(12) 0.0098(11) 0.0028(11)
C37 0.0333(13) 0.0302(14) 0.0310(13) 0.0038(11) 0.0091(11) 0.0012(11)
C38 0.0292(13) 0.0234(12) 0.0305(12) 0.0016(10) 0.0045(10) -0.0018(10)
C39 0.0255(11) 0.0145(11) 0.0287(12) 0.0027(9) 0.0068(9) 0.0012(9)
C40 0.0222(11) 0.0148(11) 0.0258(11) 0.0031(9) 0.0044(9) -0.0001(9)
C41 0.0232(11) 0.0145(11) 0.0253(11) 0.0058(9) 0.0033(9) -0.0018(9)
C42 0.0234(11) 0.0187(11) 0.0276(12) 0.0084(10) 0.0032(9) -0.0035(9)
C43 0.0294(13) 0.0238(12) 0.0287(12) 0.0053(10) 0.0036(10) -0.0050(10)
C44 0.0393(14) 0.0285(13) 0.0310(13) 0.0013(11) 0.0008(11) -0.0099(12)
C45 0.0371(14) 0.0322(14) 0.0367(14) 0.0085(12) -0.0099(12) -0.0134(12)
C46 0.0249(12) 0.0282(13) 0.0391(14) 0.0115(11) -0.0032(11) -0.0053(11)
C47 0.0251(12) 0.0194(12) 0.0319(13) 0.0085(10) 0.0016(10) -0.0030(10)
S4 0.0200(3) 0.0239(3) 0.0346(3) 0.0046(3) 0.0034(2) 0.0029(2)
C48 0.0196(11) 0.0161(11) 0.0289(12) 0.0065(9) 0.0044(9) 0.0014(9)
C49 0.0250(12) 0.0153(11) 0.0287(12) 0.0025(9) 0.0063(10) 0.0014(9)
C50 0.0254(12) 0.0251(13) 0.0350(13) 0.0052(11) -0.0061(10) -0.0010(10)

_geom_special_details            
;
 All esds (except the esd in the dihedral angle between two l.s. planes)
 are estimated using the full covariance matrix.  The cell esds are taken
 into account individually in the estimation of esds in distances, angles
 and torsion angles; correlations between esds in cell parameters are only
 used when they are defined by crystal symmetry.  An approximate (isotropic)
 treatment of cell esds is used for estimating esds involving l.s. planes.
;

loop_
_geom_bond_atom_site_label_1
_geom_bond_atom_site_label_2
_geom_bond_distance
_geom_bond_site_symmetry_2
_geom_bond_publ_flag
S1 C24 1.737(2) . ?
S1 C1 1.737(3) . ?
C1 C2 1.389(3) . ?
C1 C6 1.407(3) . ?
C2 C3 1.375(4) . ?
C2 H1 0.9500 . ?
C3 C4 1.389(4) . ?
C3 H2 0.9500 . ?
C4 C5 1.381(3) . ?
C4 H3 0.9500 . ?
C5 C6 1.396(3) . ?
C5 H4 0.9500 . ?
C6 C7 1.455(3) . ?
C7 C24 1.398(3) . ?
C7 C8 1.417(3) . ?
C8 N1 1.385(3) . ?
C8 C15 1.410(3) . ?
N1 C9 1.384(3) . ?
N1 C25 1.456(3) . ?
C9 C10 1.387(3) . ?
C9 C14 1.404(3) . ?
C10 C11 1.373(3) . ?
C10 H5 0.9500 . ?
C11 C12 1.389(3) . ?
C11 H6 0.9500 . ?
C12 C13 1.373(3) . ?
C12 H7 0.9500 . ?
C13 C14 1.400(3) . ?
C13 H8 0.9500 . ?
C14 C15 1.446(3) . ?
C15 C16 1.422(3) . ?
C16 C23 1.394(3) . ?
C16 C17 1.450(3) . ?
C17 C18 1.398(3) . ?
C17 C22 1.406(3) . ?
C18 C19 1.378(3) . ?
C18 H9 0.9500 . ?
C19 C20 1.389(4) . ?
C19 H10 0.9500 . ?
C20 C21 1.372(4) . ?
C20 H11 0.9500 . ?
C21 C22 1.389(3) . ?
C21 H12 0.9500 . ?
C22 S2 1.737(2) . ?
S2 C23 1.739(2) . ?
C23 C24 1.389(3) . ?
C25 H25 0.9800 . ?
C25 H26 0.9800 . ?
C25 H27 0.9800 . ?
S3 C49 1.733(2) . ?
S3 C26 1.737(3) . ?
C26 C27 1.388(3) . ?
C26 C31 1.409(3) . ?
C27 C28 1.373(4) . ?
C27 H13 0.9500 . ?
C28 C29 1.388(4) . ?
C28 H14 0.9500 . ?
C29 C30 1.378(4) . ?
C29 H15 0.9500 . ?
C30 C31 1.401(3) . ?
C30 H16 0.9500 . ?
C31 C32 1.454(3) . ?
C32 C49 1.399(3) . ?
C32 C33 1.418(3) . ?
C33 N2 1.389(3) . ?
C33 C40 1.405(3) . ?
N2 C34 1.379(3) . ?
N2 C50 1.457(3) . ?
C34 C35 1.393(3) . ?
C34 C39 1.403(3) . ?
C35 C36 1.368(4) . ?
C35 H17 0.9500 . ?
C36 C37 1.392(4) . ?
C36 H18 0.9500 . ?
C37 C38 1.380(3) . ?
C37 H19 0.9500 . ?
C38 C39 1.391(3) . ?
C38 H20 0.9500 . ?
C39 C40 1.448(3) . ?
C40 C41 1.417(3) . ?
C41 C48 1.393(3) . ?
C41 C42 1.446(3) . ?
C42 C43 1.399(3) . ?
C42 C47 1.407(3) . ?
C43 C44 1.375(3) . ?
C43 H21 0.9500 . ?
C44 C45 1.386(4) . ?
C44 H22 0.9500 . ?
C45 C46 1.375(4) . ?
C45 H23 0.9500 . ?
C46 C47 1.388(3) . ?
C46 H24 0.9500 . ?
C47 S4 1.734(3) . ?
S4 C48 1.739(2) . ?
C48 C49 1.394(3) . ?
C50 H28 0.9800 . ?
C50 H29 0.9800 . ?
C50 H30 0.9800 . ?

loop_
_geom_angle_atom_site_label_1
_geom_angle_atom_site_label_2
_geom_angle_atom_site_label_3
_geom_angle
_geom_angle_site_symmetry_1
_geom_angle_site_symmetry_3
_geom_angle_publ_flag
C24 S1 C1 90.65(11) . . ?
C2 C1 C6 121.9(2) . . ?
C2 C1 S1 124.9(2) . . ?
C6 C1 S1 113.09(18) . . ?
C3 C2 C1 118.8(2) . . ?
C3 C2 H1 120.6 . . ?
C1 C2 H1 120.6 . . ?
C2 C3 C4 120.5(2) . . ?
C2 C3 H2 119.8 . . ?
C4 C3 H2 119.8 . . ?
C5 C4 C3 120.7(2) . . ?
C5 C4 H3 119.7 . . ?
C3 C4 H3 119.7 . . ?
C4 C5 C6 120.4(2) . . ?
C4 C5 H4 119.8 . . ?
C6 C5 H4 119.8 . . ?
C5 C6 C1 117.7(2) . . ?
C5 C6 C7 130.8(2) . . ?
C1 C6 C7 111.3(2) . . ?
C24 C7 C8 115.5(2) . . ?
C24 C7 C6 111.02(19) . . ?
C8 C7 C6 133.4(2) . . ?
N1 C8 C15 109.56(19) . . ?
N1 C8 C7 128.1(2) . . ?
C15 C8 C7 122.3(2) . . ?
C9 N1 C8 107.88(18) . . ?
C9 N1 C25 119.23(18) . . ?
C8 N1 C25 125.83(18) . . ?
N1 C9 C10 126.6(2) . . ?
N1 C9 C14 109.82(19) . . ?
C10 C9 C14 123.4(2) . . ?
C11 C10 C9 117.4(2) . . ?
C11 C10 H5 121.3 . . ?
C9 C10 H5 121.3 . . ?
C10 C11 C12 120.7(2) . . ?
C10 C11 H6 119.7 . . ?
C12 C11 H6 119.7 . . ?
C13 C12 C11 121.6(2) . . ?
C13 C12 H7 119.2 . . ?
C11 C12 H7 119.2 . . ?
C12 C13 C14 119.6(2) . . ?
C12 C13 H8 120.2 . . ?
C14 C13 H8 120.2 . . ?
C13 C14 C9 117.2(2) . . ?
C13 C14 C15 136.0(2) . . ?
C9 C14 C15 106.41(19) . . ?
C8 C15 C16 119.2(2) . . ?
C8 C15 C14 106.32(19) . . ?
C16 C15 C14 133.9(2) . . ?
C23 C16 C15 117.2(2) . . ?
C23 C16 C17 110.65(19) . . ?
C15 C16 C17 132.0(2) . . ?
C18 C17 C22 117.4(2) . . ?
C18 C17 C16 130.7(2) . . ?
C22 C17 C16 111.8(2) . . ?
C19 C18 C17 120.1(2) . . ?
C19 C18 H9 120.0 . . ?
C17 C18 H9 120.0 . . ?
C18 C19 C20 120.9(2) . . ?
C18 C19 H10 119.6 . . ?
C20 C19 H10 119.6 . . ?
C21 C20 C19 120.6(2) . . ?
C21 C20 H11 119.7 . . ?
C19 C20 H11 119.7 . . ?
C20 C21 C22 118.3(2) . . ?
C20 C21 H12 120.8 . . ?
C22 C21 H12 120.8 . . ?
C21 C22 C17 122.3(2) . . ?
C21 C22 S2 125.02(19) . . ?
C17 C22 S2 112.66(17) . . ?
C22 S2 C23 90.62(11) . . ?
C24 C23 C16 121.8(2) . . ?
C24 C23 S2 124.53(17) . . ?
C16 C23 S2 113.67(17) . . ?
C23 C24 C7 121.9(2) . . ?
C23 C24 S1 124.52(17) . . ?
C7 C24 S1 113.54(17) . . ?
N1 C25 H25 109.5 . . ?
N1 C25 H26 109.5 . . ?
H25 C25 H26 109.5 . . ?
N1 C25 H27 109.5 . . ?
H25 C25 H27 109.5 . . ?
H26 C25 H27 109.5 . . ?
C49 S3 C26 90.64(11) . . ?
C27 C26 C31 122.3(2) . . ?
C27 C26 S3 124.6(2) . . ?
C31 C26 S3 112.97(18) . . ?
C28 C27 C26 118.6(3) . . ?
C28 C27 H13 120.7 . . ?
C26 C27 H13 120.7 . . ?
C27 C28 C29 120.3(2) . . ?
C27 C28 H14 119.8 . . ?
C29 C28 H14 119.8 . . ?
C30 C29 C28 121.2(3) . . ?
C30 C29 H15 119.4 . . ?
C28 C29 H15 119.4 . . ?
C29 C30 C31 120.1(2) . . ?
C29 C30 H16 120.0 . . ?
C31 C30 H16 120.0 . . ?
C30 C31 C26 117.2(2) . . ?
C30 C31 C32 131.2(2) . . ?
C26 C31 C32 111.4(2) . . ?
C49 C32 C33 115.7(2) . . ?
C49 C32 C31 110.7(2) . . ?
C33 C32 C31 133.6(2) . . ?
N2 C33 C40 109.42(19) . . ?
N2 C33 C32 128.7(2) . . ?
C40 C33 C32 121.8(2) . . ?
C34 N2 C33 107.94(19) . . ?
C34 N2 C50 120.34(19) . . ?
C33 N2 C50 127.1(2) . . ?
N2 C34 C35 126.8(2) . . ?
N2 C34 C39 109.9(2) . . ?
C35 C34 C39 123.1(2) . . ?
C36 C35 C34 117.1(2) . . ?
C36 C35 H17 121.5 . . ?
C34 C35 H17 121.5 . . ?
C35 C36 C37 121.4(2) . . ?
C35 C36 H18 119.3 . . ?
C37 C36 H18 119.3 . . ?
C38 C37 C36 121.0(2) . . ?
C38 C37 H19 119.5 . . ?
C36 C37 H19 119.5 . . ?
C37 C38 C39 119.5(2) . . ?
C37 C38 H20 120.3 . . ?
C39 C38 H20 120.3 . . ?
C38 C39 C34 117.9(2) . . ?
C38 C39 C40 135.3(2) . . ?
C34 C39 C40 106.3(2) . . ?
C33 C40 C41 120.0(2) . . ?
C33 C40 C39 106.38(19) . . ?
C41 C40 C39 133.3(2) . . ?
C48 C41 C40 117.0(2) . . ?
C48 C41 C42 110.9(2) . . ?
C40 C41 C42 132.0(2) . . ?
C43 C42 C47 117.4(2) . . ?
C43 C42 C41 130.5(2) . . ?
C47 C42 C41 111.8(2) . . ?
C44 C43 C42 120.2(2) . . ?
C44 C43 H21 119.9 . . ?
C42 C43 H21 119.9 . . ?
C43 C44 C45 121.0(2) . . ?
C43 C44 H22 119.5 . . ?
C45 C44 H22 119.5 . . ?
C46 C45 C44 120.6(2) . . ?
C46 C45 H23 119.7 . . ?
C44 C45 H23 119.7 . . ?
C45 C46 C47 118.4(2) . . ?
C45 C46 H24 120.8 . . ?
C47 C46 H24 120.8 . . ?
C46 C47 C42 122.2(2) . . ?
C46 C47 S4 125.00(19) . . ?
C42 C47 S4 112.66(18) . . ?
C47 S4 C48 90.67(11) . . ?
C41 C48 C49 121.6(2) . . ?
C41 C48 S4 113.49(17) . . ?
C49 C48 S4 124.85(17) . . ?
C48 C49 C32 121.8(2) . . ?
C48 C49 S3 124.31(18) . . ?
C32 C49 S3 113.79(18) . . ?
N2 C50 H28 109.5 . . ?
N2 C50 H29 109.5 . . ?
H28 C50 H29 109.5 . . ?
N2 C50 H30 109.5 . . ?
H28 C50 H30 109.5 . . ?
H29 C50 H30 109.5 . . ?

loop_
_geom_torsion_atom_site_label_1
_geom_torsion_atom_site_label_2
_geom_torsion_atom_site_label_3
_geom_torsion_atom_site_label_4
_geom_torsion
_geom_torsion_site_symmetry_1
_geom_torsion_site_symmetry_2
_geom_torsion_site_symmetry_3
_geom_torsion_site_symmetry_4
_geom_torsion_publ_flag
C24 S1 C1 C2 -174.6(2) . . . . ?
C24 S1 C1 C6 2.17(18) . . . . ?
C6 C1 C2 C3 -1.1(4) . . . . ?
S1 C1 C2 C3 175.40(19) . . . . ?
C1 C2 C3 C4 -1.0(4) . . . . ?
C2 C3 C4 C5 1.3(4) . . . . ?
C3 C4 C5 C6 0.5(4) . . . . ?
C4 C5 C6 C1 -2.5(3) . . . . ?
C4 C5 C6 C7 -176.7(2) . . . . ?
C2 C1 C6 C5 2.8(3) . . . . ?
S1 C1 C6 C5 -174.08(17) . . . . ?
C2 C1 C6 C7 178.1(2) . . . . ?
S1 C1 C6 C7 1.2(2) . . . . ?
C5 C6 C7 C24 169.5(2) . . . . ?
C1 C6 C7 C24 -5.0(3) . . . . ?
C5 C6 C7 C8 -9.5(4) . . . . ?
C1 C6 C7 C8 176.0(2) . . . . ?
C24 C7 C8 N1 163.9(2) . . . . ?
C6 C7 C8 N1 -17.2(4) . . . . ?
C24 C7 C8 C15 -13.5(3) . . . . ?
C6 C7 C8 C15 165.4(2) . . . . ?
C15 C8 N1 C9 1.1(2) . . . . ?
C7 C8 N1 C9 -176.6(2) . . . . ?
C15 C8 N1 C25 151.1(2) . . . . ?
C7 C8 N1 C25 -26.6(4) . . . . ?
C8 N1 C9 C10 174.4(2) . . . . ?
C25 N1 C9 C10 22.2(3) . . . . ?
C8 N1 C9 C14 -1.3(3) . . . . ?
C25 N1 C9 C14 -153.6(2) . . . . ?
N1 C9 C10 C11 -176.6(2) . . . . ?
C14 C9 C10 C11 -1.4(4) . . . . ?
C9 C10 C11 C12 2.1(4) . . . . ?
C10 C11 C12 C13 -0.6(4) . . . . ?
C11 C12 C13 C14 -1.7(4) . . . . ?
C12 C13 C14 C9 2.2(4) . . . . ?
C12 C13 C14 C15 174.3(3) . . . . ?
N1 C9 C14 C13 175.2(2) . . . . ?
C10 C9 C14 C13 -0.7(3) . . . . ?
N1 C9 C14 C15 1.0(3) . . . . ?
C10 C9 C14 C15 -175.0(2) . . . . ?
N1 C8 C15 C16 -172.71(19) . . . . ?
C7 C8 C15 C16 5.2(3) . . . . ?
N1 C8 C15 C14 -0.5(2) . . . . ?
C7 C8 C15 C14 177.3(2) . . . . ?
C13 C14 C15 C8 -172.9(3) . . . . ?
C9 C14 C15 C8 -0.2(2) . . . . ?
C13 C14 C15 C16 -2.4(5) . . . . ?
C9 C14 C15 C16 170.2(2) . . . . ?
C8 C15 C16 C23 8.3(3) . . . . ?
C14 C15 C16 C23 -161.3(2) . . . . ?
C8 C15 C16 C17 -177.6(2) . . . . ?
C14 C15 C16 C17 12.9(4) . . . . ?
C23 C16 C17 C18 -168.9(2) . . . . ?
C15 C16 C17 C18 16.7(4) . . . . ?
C23 C16 C17 C22 7.8(3) . . . . ?
C15 C16 C17 C22 -166.6(2) . . . . ?
C22 C17 C18 C19 5.7(3) . . . . ?
C16 C17 C18 C19 -177.7(2) . . . . ?
C17 C18 C19 C20 -1.4(4) . . . . ?
C18 C19 C20 C21 -3.0(4) . . . . ?
C19 C20 C21 C22 2.7(4) . . . . ?
C20 C21 C22 C17 2.0(4) . . . . ?
C20 C21 C22 S2 -176.56(19) . . . . ?
C18 C17 C22 C21 -6.1(3) . . . . ?
C16 C17 C22 C21 176.7(2) . . . . ?
C18 C17 C22 S2 172.57(17) . . . . ?
C16 C17 C22 S2 -4.6(2) . . . . ?
C21 C22 S2 C23 178.9(2) . . . . ?
C17 C22 S2 C23 0.20(18) . . . . ?
C15 C16 C23 C24 -13.2(3) . . . . ?
C17 C16 C23 C24 171.4(2) . . . . ?
C15 C16 C23 S2 167.59(16) . . . . ?
C17 C16 C23 S2 -7.8(2) . . . . ?
C22 S2 C23 C24 -174.7(2) . . . . ?
C22 S2 C23 C16 4.47(18) . . . . ?
C16 C23 C24 C7 4.6(3) . . . . ?
S2 C23 C24 C7 -176.31(17) . . . . ?
C16 C23 C24 S1 -172.29(18) . . . . ?
S2 C23 C24 S1 6.8(3) . . . . ?
C8 C7 C24 C23 8.7(3) . . . . ?
C6 C7 C24 C23 -170.4(2) . . . . ?
C8 C7 C24 S1 -174.08(16) . . . . ?
C6 C7 C24 S1 6.8(2) . . . . ?
C1 S1 C24 C23 171.9(2) . . . . ?
C1 S1 C24 C7 -5.21(18) . . . . ?
C49 S3 C26 C27 -177.3(2) . . . . ?
C49 S3 C26 C31 0.10(19) . . . . ?
C31 C26 C27 C28 -2.5(4) . . . . ?
S3 C26 C27 C28 174.7(2) . . . . ?
C26 C27 C28 C29 -2.4(4) . . . . ?
C27 C28 C29 C30 3.7(4) . . . . ?
C28 C29 C30 C31 -0.1(4) . . . . ?
C29 C30 C31 C26 -4.5(4) . . . . ?
C29 C30 C31 C32 -179.0(2) . . . . ?
C27 C26 C31 C30 5.9(4) . . . . ?
S3 C26 C31 C30 -171.56(18) . . . . ?
C27 C26 C31 C32 -178.5(2) . . . . ?
S3 C26 C31 C32 4.0(3) . . . . ?
C30 C31 C32 C49 167.6(2) . . . . ?
C26 C31 C32 C49 -7.2(3) . . . . ?
C30 C31 C32 C33 -12.7(4) . . . . ?
C26 C31 C32 C33 172.5(2) . . . . ?
C49 C32 C33 N2 164.2(2) . . . . ?
C31 C32 C33 N2 -15.5(4) . . . . ?
C49 C32 C33 C40 -12.4(3) . . . . ?
C31 C32 C33 C40 167.9(2) . . . . ?
C40 C33 N2 C34 2.1(3) . . . . ?
C32 C33 N2 C34 -174.9(2) . . . . ?
C40 C33 N2 C50 157.7(2) . . . . ?
C32 C33 N2 C50 -19.3(4) . . . . ?
C33 N2 C34 C35 174.1(2) . . . . ?
C50 N2 C34 C35 16.5(4) . . . . ?
C33 N2 C34 C39 -1.2(3) . . . . ?
C50 N2 C34 C39 -158.8(2) . . . . ?
N2 C34 C35 C36 -174.5(2) . . . . ?
C39 C34 C35 C36 0.2(4) . . . . ?
C34 C35 C36 C37 1.7(4) . . . . ?
C35 C36 C37 C38 -1.2(4) . . . . ?
C36 C37 C38 C39 -1.3(4) . . . . ?
C37 C38 C39 C34 3.1(3) . . . . ?
C37 C38 C39 C40 173.5(3) . . . . ?
N2 C34 C39 C38 172.9(2) . . . . ?
C35 C34 C39 C38 -2.6(4) . . . . ?
N2 C34 C39 C40 -0.1(3) . . . . ?
C35 C34 C39 C40 -175.6(2) . . . . ?
N2 C33 C40 C41 -175.9(2) . . . . ?
C32 C33 C40 C41 1.4(3) . . . . ?
N2 C33 C40 C39 -2.1(2) . . . . ?
C32 C33 C40 C39 175.1(2) . . . . ?
C38 C39 C40 C33 -169.9(3) . . . . ?
C34 C39 C40 C33 1.3(2) . . . . ?
C38 C39 C40 C41 2.7(5) . . . . ?
C34 C39 C40 C41 173.9(2) . . . . ?
C33 C40 C41 C48 10.9(3) . . . . ?
C39 C40 C41 C48 -160.9(2) . . . . ?
C33 C40 C41 C42 -173.5(2) . . . . ?
C39 C40 C41 C42 14.7(4) . . . . ?
C48 C41 C42 C43 -166.5(2) . . . . ?
C40 C41 C42 C43 17.7(4) . . . . ?
C48 C41 C42 C47 6.8(3) . . . . ?
C40 C41 C42 C47 -169.0(2) . . . . ?
C47 C42 C43 C44 5.1(3) . . . . ?
C41 C42 C43 C44 178.0(2) . . . . ?
C42 C43 C44 C45 -1.1(4) . . . . ?
C43 C44 C45 C46 -2.9(4) . . . . ?
C44 C45 C46 C47 2.6(4) . . . . ?
C45 C46 C47 C42 1.6(4) . . . . ?
C45 C46 C47 S4 -174.09(19) . . . . ?
C43 C42 C47 C46 -5.4(3) . . . . ?
C41 C42 C47 C46 -179.6(2) . . . . ?
C43 C42 C47 S4 170.77(17) . . . . ?
C41 C42 C47 S4 -3.4(2) . . . . ?
C46 C47 S4 C48 175.5(2) . . . . ?
C42 C47 S4 C48 -0.52(18) . . . . ?
C40 C41 C48 C49 -12.1(3) . . . . ?
C42 C41 C48 C49 171.4(2) . . . . ?
C40 C41 C48 S4 169.25(16) . . . . ?
C42 C41 C48 S4 -7.2(2) . . . . ?
C47 S4 C48 C41 4.56(18) . . . . ?
C47 S4 C48 C49 -174.1(2) . . . . ?
C41 C48 C49 C32 0.7(3) . . . . ?
S4 C48 C49 C32 179.19(18) . . . . ?
C41 C48 C49 S3 -175.06(17) . . . . ?
S4 C48 C49 S3 3.5(3) . . . . ?
C33 C32 C49 C48 11.5(3) . . . . ?
C31 C32 C49 C48 -168.7(2) . . . . ?
C33 C32 C49 S3 -172.37(16) . . . . ?
C31 C32 C49 S3 7.4(2) . . . . ?
C26 S3 C49 C48 171.6(2) . . . . ?
C26 S3 C49 C32 -4.42(19) . . . . ?

_refine_diff_density_max         0.418
_refine_diff_density_min         -0.289
_refine_diff_density_rms         0.048

_shelx_res_file                  
;
TITL qq
    qq.res
    created by SHELXL-2016/6 at 17:52:34 on 12-Mar-2018
REM  Yadorkari-X generated
CELL 0.71073 18.7793 7.4521 50.3987 90.0000 90.0000 90.0000
ZERR 16.0 0.0002 0.0001 0.0006 0.0000 0.0000 0.0000
LATT 1
SYMM 1/2-X, -Y, 1/2+Z
SYMM 1/2+X, 1/2-Y, -Z
SYMM -X, 1/2+Y, 1/2-Z
REM  SPGR Pbca orthorhombic
SFAC C H N S
UNIT 400 240 16 32
SIZE 0.25 0.10 0.10
TEMP -150.0
L.S. 10
FMAP 2
PLAN -25
ACTA
CONF
WPDB -1
BOND $H
MERG 2
OMIT -10.000000 50.000000

WGHT    0.016800    9.435399
FVAR       0.51678
S1    4    0.448843   -0.413507    0.590246    11.00000    0.02921    0.02165 =
         0.02832    0.00268    0.01036   -0.00248
C1    1    0.378032   -0.510207    0.573289    11.00000    0.03311    0.01536 =
         0.02714    0.00320    0.00472    0.00259
C2    1    0.376130   -0.540366    0.546111    11.00000    0.04518    0.02347 =
         0.02566    0.00412    0.01021    0.00342
AFIX  43
H1    2    0.413795   -0.499936    0.535038    11.00000   -1.20000
AFIX   0
C3    1    0.318744   -0.629812    0.535511    11.00000    0.05467    0.02384 =
         0.02285   -0.00063    0.00243    0.00518
AFIX  43
H2    2    0.316353   -0.649803    0.516915    11.00000   -1.20000
AFIX   0
C4    1    0.264238   -0.691159    0.551795    11.00000    0.04167    0.02226 =
         0.02726   -0.00076   -0.00295    0.00248
AFIX  43
H3    2    0.225348   -0.754861    0.544272    11.00000   -1.20000
AFIX   0
C5    1    0.266036   -0.660452    0.578806    11.00000    0.03199    0.01705 =
         0.02548    0.00187    0.00085    0.00128
AFIX  43
H4    2    0.228625   -0.704016    0.589737    11.00000   -1.20000
AFIX   0
C6    1    0.322505   -0.565765    0.590148    11.00000    0.03023    0.01428 =
         0.02292    0.00409    0.00334    0.00439
C7    1    0.338229   -0.523973    0.617727    11.00000    0.02250    0.01291 =
         0.02341    0.00212    0.00175    0.00277
C8    1    0.299280   -0.542468    0.641644    11.00000    0.01856    0.01347 =
         0.02414    0.00205    0.00240   -0.00097
N1    3    0.226706   -0.568035    0.644706    11.00000    0.01781    0.02093 =
         0.02145    0.00096    0.00018   -0.00268
C9    1    0.211901   -0.568254    0.671617    11.00000    0.02079    0.01845 =
         0.02226    0.00018    0.00240   -0.00241
C10   1    0.145071   -0.575523    0.683267    11.00000    0.02035    0.02609 =
         0.02863   -0.00162    0.00080   -0.00409
AFIX  43
H5    2    0.103175   -0.587493    0.672852    11.00000   -1.20000
AFIX   0
C11   1    0.141789   -0.564751    0.710441    11.00000    0.02230    0.03958 =
         0.03063   -0.00423    0.00737   -0.00362
AFIX  43
H6    2    0.097003   -0.573258    0.719115    11.00000   -1.20000
AFIX   0
C12   1    0.203263   -0.541547    0.725377    11.00000    0.03036    0.04365 =
         0.02132   -0.00301    0.00322   -0.00121
AFIX  43
H7    2    0.199642   -0.533355    0.744140    11.00000   -1.20000
AFIX   0
C13   1    0.269125   -0.530168    0.713680    11.00000    0.02346    0.03414 =
         0.02460   -0.00134   -0.00183   -0.00169
AFIX  43
H8    2    0.310349   -0.511142    0.724237    11.00000   -1.20000
AFIX   0
C14   1    0.275195   -0.546770    0.686094    11.00000    0.01979    0.01783 =
         0.02390    0.00163    0.00200   -0.00049
C15   1    0.331751   -0.529562    0.666796    11.00000    0.01936    0.01639 =
         0.02304    0.00252    0.00099    0.00098
C16   1    0.404940   -0.482157    0.668432    11.00000    0.01967    0.01598 =
         0.02695    0.00023    0.00131    0.00175
C17   1    0.452954   -0.464495    0.690814    11.00000    0.01826    0.01614 =
         0.03153   -0.00234    0.00008    0.00293
C18   1    0.447118   -0.527213    0.716869    11.00000    0.02066    0.02685 =
         0.03075    0.00145   -0.00112    0.00147
AFIX  43
H9    2    0.407083   -0.597103    0.721967    11.00000   -1.20000
AFIX   0
C19   1    0.499368   -0.487780    0.735167    11.00000    0.02748    0.03660 =
         0.03100   -0.00054   -0.00468    0.00678
AFIX  43
H10   2    0.494479   -0.528618    0.752930    11.00000   -1.20000
AFIX   0
C20   1    0.559101   -0.389083    0.727976    11.00000    0.02752    0.02912 =
         0.04025   -0.00574   -0.01101    0.00386
AFIX  43
H11   2    0.593465   -0.358352    0.741041    11.00000   -1.20000
AFIX   0
C21   1    0.568933   -0.335568    0.702179    11.00000    0.02050    0.02484 =
         0.04433   -0.00425   -0.00326   -0.00128
AFIX  43
H12   2    0.610671   -0.272427    0.697053    11.00000   -1.20000
AFIX   0
C22   1    0.516309   -0.376055    0.683748    11.00000    0.02082    0.01732 =
         0.03432   -0.00061    0.00054    0.00213
S2    4    0.521161   -0.329830    0.650023    11.00000    0.01903    0.02024 =
         0.03542    0.00028    0.00425   -0.00287
C23   1    0.438199   -0.427780    0.645046    11.00000    0.01835    0.01436 =
         0.03153    0.00161    0.00252    0.00043
C24   1    0.406877   -0.453619    0.620378    11.00000    0.02517    0.01375 =
         0.02534    0.00295    0.00675    0.00198
C25   1    0.171783   -0.511231    0.626118    11.00000    0.02117    0.02182 =
         0.02430    0.00295   -0.00205    0.00090
AFIX 137
H25   2    0.143178   -0.615241    0.620828    11.00000   -1.50000
H26   2    0.194172   -0.458327    0.610392    11.00000   -1.50000
H27   2    0.141036   -0.421898    0.634625    11.00000   -1.50000
AFIX   0
S3    4    0.535022    0.169347    0.648229    11.00000    0.03012    0.02035 =
         0.03034   -0.00031    0.00861    0.00406
C26   1    0.605636    0.126446    0.669568    11.00000    0.03646    0.01594 =
         0.03066    0.00116    0.00462   -0.00200
C27   1    0.605348    0.162696    0.696580    11.00000    0.05076    0.02445 =
         0.03061   -0.00304    0.00855   -0.00181
AFIX  43
H13   2    0.566430    0.223783    0.704545    11.00000   -1.20000
AFIX   0
C28   1    0.662532    0.108361    0.711547    11.00000    0.06380    0.03015 =
         0.02589   -0.00336   -0.00117   -0.00617
AFIX  43
H14   2    0.664161    0.135878    0.729942    11.00000   -1.20000
AFIX   0
C29   1    0.717960    0.013434    0.699927    11.00000    0.04845    0.02698 =
         0.03173    0.00077   -0.00862   -0.00533
AFIX  43
H15   2    0.755805   -0.029450    0.710709    11.00000   -1.20000
AFIX   0
C30   1    0.719065   -0.019715    0.673022    11.00000    0.03528    0.02170 =
         0.03206    0.00082   -0.00192   -0.00203
AFIX  43
H16   2    0.757498   -0.084741    0.665420    11.00000   -1.20000
AFIX   0
C31   1    0.663564    0.042401    0.656878    11.00000    0.03308    0.01391 =
         0.02910   -0.00014    0.00320   -0.00441
C32   1    0.651229    0.024238    0.628531    11.00000    0.02609    0.01256 =
         0.02831    0.00284    0.00230   -0.00005
C33   1    0.694299   -0.032271    0.606978    11.00000    0.02182    0.01183 =
         0.02801    0.00291    0.00183    0.00192
N2    3    0.767816   -0.051927    0.605999    11.00000    0.02103    0.01908 =
         0.02919    0.00161   -0.00105    0.00121
C34   1    0.786306   -0.095017    0.580290    11.00000    0.02465    0.01554 =
         0.03369    0.00510    0.00304    0.00178
C35   1    0.854934   -0.111363    0.570105    11.00000    0.02623    0.02017 =
         0.04124    0.00436    0.00376    0.00256
AFIX  43
H17   2    0.895660   -0.102844    0.581216    11.00000   -1.20000
AFIX   0
C36   1    0.861131   -0.140230    0.543397    11.00000    0.02625    0.02795 =
         0.04609    0.00310    0.00980    0.00284
AFIX  43
H18   2    0.907112   -0.155305    0.535861    11.00000   -1.20000
AFIX   0
C37   1    0.801502   -0.147985    0.527026    11.00000    0.03330    0.03023 =
         0.03103    0.00381    0.00913    0.00121
AFIX  43
H19   2    0.807517   -0.165919    0.508499    11.00000   -1.20000
AFIX   0
C38   1    0.733766   -0.129998    0.537321    11.00000    0.02923    0.02343 =
         0.03052    0.00157    0.00446   -0.00180
AFIX  43
H20   2    0.693494   -0.133057    0.525922    11.00000   -1.20000
AFIX   0
C39   1    0.724939   -0.107350    0.564527    11.00000    0.02546    0.01450 =
         0.02871    0.00271    0.00682    0.00121
C40   1    0.665297   -0.069416    0.581866    11.00000    0.02223    0.01477 =
         0.02578    0.00305    0.00436   -0.00014
C41   1    0.591342   -0.046971    0.577412    11.00000    0.02324    0.01452 =
         0.02528    0.00579    0.00329   -0.00179
C42   1    0.546481   -0.089472    0.554952    11.00000    0.02338    0.01869 =
         0.02765    0.00840    0.00318   -0.00351
C43   1    0.558255   -0.204126    0.533416    11.00000    0.02943    0.02381 =
         0.02872    0.00529    0.00357   -0.00504
AFIX  43
H21   2    0.602324   -0.265785    0.531818    11.00000   -1.20000
AFIX   0
C44   1    0.506177   -0.227788    0.514549    11.00000    0.03926    0.02852 =
         0.03101    0.00131    0.00077   -0.00994
AFIX  43
H22   2    0.515004   -0.304298    0.499835    11.00000   -1.20000
AFIX   0
C45   1    0.441012   -0.141675    0.516684    11.00000    0.03713    0.03219 =
         0.03669    0.00850   -0.00987   -0.01343
AFIX  43
H23   2    0.406545   -0.155328    0.503034    11.00000   -1.20000
AFIX   0
C46   1    0.425830   -0.036654    0.538389    11.00000    0.02495    0.02818 =
         0.03906    0.01150   -0.00317   -0.00528
AFIX  43
H24   2    0.380517    0.018560    0.540279    11.00000   -1.20000
AFIX   0
C47   1    0.478285   -0.013257    0.557467    11.00000    0.02506    0.01941 =
         0.03195    0.00845    0.00157   -0.00298
S4    4    0.466657    0.097514    0.587413    11.00000    0.01998    0.02391 =
         0.03463    0.00458    0.00335    0.00293
C48   1    0.552737    0.041293    0.597066    11.00000    0.01959    0.01609 =
         0.02895    0.00646    0.00435    0.00142
C49   1    0.581712    0.075300    0.622022    11.00000    0.02502    0.01531 =
         0.02867    0.00247    0.00626    0.00140
C50   1    0.819979    0.028097    0.623819    11.00000    0.02545    0.02505 =
         0.03504    0.00519   -0.00612   -0.00103
AFIX 137
H28   2    0.842695   -0.066361    0.634373    11.00000   -1.50000
H29   2    0.796111    0.113247    0.635672    11.00000   -1.50000
H30   2    0.856224    0.091241    0.613402    11.00000   -1.50000

AFIX   0
HKLF 4


REM  qq
REM R1 =  0.0410 for    6072 Fo > 4sig(Fo)  and  0.0419 for all    6212 data
REM    507 parameters refined using      0 restraints

END

WGHT      0.0168      9.4357

REM Highest difference peak  0.418,  deepest hole -0.289,  1-sigma level  0.048
Q1    1   0.8899 -0.0444  0.5987  11.00000  0.05    0.42
Q2    1   0.5227  0.0714  0.5929  11.00000  0.05    0.26
Q3    1   0.4689 -0.3869  0.6470  11.00000  0.05    0.26
Q4    1   0.9024 -0.0865  0.5731  11.00000  0.05    0.26
Q5    1   0.4683  0.0299  0.5698  11.00000  0.05    0.25
Q6    1   0.5769  0.1697  0.6603  11.00000  0.05    0.25
Q7    1   0.8222 -0.0233  0.6063  11.00000  0.05    0.25
Q8    1   0.5572  0.1103  0.6310  11.00000  0.05    0.25
Q9    1   0.4178 -0.4576  0.6824  11.00000  0.05    0.24
Q10   1   0.2987 -0.6420  0.5873  11.00000  0.05    0.23
Q11   1   0.8385 -0.1307  0.5574  11.00000  0.05    0.23
Q12   1   0.2711 -0.4962  0.6979  11.00000  0.05    0.22
Q13   1   0.3212 -0.5372  0.6030  11.00000  0.05    0.22
Q14   1   0.6701 -0.0259  0.6191  11.00000  0.05    0.22
Q15   1   0.7608 -0.0673  0.5681  11.00000  0.05    0.22
Q16   1   0.3082 -0.5581  0.6784  11.00000  0.05    0.21
Q17   1   0.3693 -0.5205  0.6706  11.00000  0.05    0.21
Q18   1   0.4216 -0.4153  0.6316  11.00000  0.05    0.20
Q19   1   0.2431 -0.5790  0.6806  11.00000  0.05    0.20
Q20   1   0.4240 -0.4339  0.6087  11.00000  0.05    0.20
Q21   1   0.4106 -0.4944  0.5797  11.00000  0.05    0.20
Q22   1   0.3239 -0.5883  0.6546  11.00000  0.05    0.20
Q23   1   0.6979 -0.0828  0.5717  11.00000  0.05    0.20
Q24   1   0.5189 -0.3499  0.6711  11.00000  0.05    0.20
Q25   1   0.7209 -0.1213  0.5526  11.00000  0.05    0.20
;
_shelx_res_checksum              57188

_diffrn_radiation_source         ?
_diffrn_radiation_monochromator  Confocal
_chemical_absolute_configuration rm

_exptl_crystal_recrystallization_method 
'Re-crystallisation from solvent: CHCl3/pentane'
####################################################################### 
# 
# This file contains crystal structure data downloaded from the 
# Cambridge Structural Database (CSD) hosted by the Cambridge 
# Crystallographic Data Centre (CCDC).
# 
# Full information about CCDC data access policies and citation 
# guidelines are available at http://www.ccdc.cam.ac.uk/access/V1 
# 
# Audit and citation data items may have been added by the CCDC. 
# Please retain this information to preserve the provenance of 
# this file and to allow appropriate attribution of the data. 
# 
#######################################################################

data_3ad
_database_code_depnum_ccdc_archive 'CCDC 1848311'
_audit_update_record             
;
2018-06-09 deposited with the CCDC.
2018-08-02 downloaded from the CCDC.
;

_audit_creation_method           SHELXL-2016/6
_shelx_SHELXL_version_number     2016/6
_chemical_name_systematic        'compound 3ad'
_chemical_name_common            ?
_chemical_melting_point          ?
_chemical_formula_moiety         ?
_chemical_formula_sum            'C29 H19 N'
_chemical_formula_weight         381.45

loop_
_atom_type_symbol
_atom_type_description
_atom_type_scat_dispersion_real
_atom_type_scat_dispersion_imag
_atom_type_scat_source
C C 0.0033 0.0016 'International Tables Vol C Tables 4.2.6.8 and 6.1.1.4'
H H 0.0000 0.0000 'International Tables Vol C Tables 4.2.6.8 and 6.1.1.4'
N N 0.0061 0.0033 'International Tables Vol C Tables 4.2.6.8 and 6.1.1.4'

_space_group_crystal_system      monoclinic
_space_group_IT_number           14
_space_group_name_H-M_alt        'P 21/n'
_space_group_name_Hall           '-P 2yn'

_shelx_space_group_comment       
;
The symmetry employed for this shelxl refinement is uniquely defined
by the following loop, which should always be used as a source of
symmetry information in preference to the above space-group names.
They are only intended as comments.
;

loop_
_space_group_symop_operation_xyz
'x, y, z'
'-x+1/2, y+1/2, -z+1/2'
'-x, -y, -z'
'x-1/2, -y-1/2, z-1/2'

_cell_length_a                   10.6434(15)
_cell_length_b                   9.1028(13)
_cell_length_c                   20.109(3)
_cell_angle_alpha                90
_cell_angle_beta                 102.565(15)
_cell_angle_gamma                90
_cell_volume                     1901.6(5)
_cell_formula_units_Z            4
_cell_measurement_temperature    123(2)

_cell_measurement_reflns_used    1653

_cell_measurement_theta_min      2.9570

_cell_measurement_theta_max      22.3890


_exptl_crystal_description       block

_exptl_crystal_colour            colorless

_exptl_crystal_density_meas      ?
_exptl_crystal_density_method    ?
_exptl_crystal_density_diffrn    1.332
_exptl_crystal_F_000             800
_exptl_transmission_factor_min   ?
_exptl_transmission_factor_max   ?
_exptl_crystal_size_max          0.200
_exptl_crystal_size_mid          0.050
_exptl_crystal_size_min          0.050
_exptl_absorpt_coefficient_mu    0.077
_shelx_estimated_absorpt_T_min   0.985
_shelx_estimated_absorpt_T_max   0.996
_exptl_absorpt_correction_type   multi-scan

_exptl_absorpt_correction_T_min  0.04780

_exptl_absorpt_correction_T_max  1.00000

_exptl_absorpt_process_details   
;
CrysAlisPro 1.171.38.41 (Rigaku Oxford Diffraction, 2015)
Empirical absorption correction using spherical harmonics,
 implemented in SCALE3 ABSPACK scaling algorithm.
;

_exptl_absorpt_special_details   ?
_diffrn_ambient_temperature      123(2)
_diffrn_radiation_wavelength     0.71073
_diffrn_radiation_type           MoK\a
_diffrn_source                   'fine-focus sealed X-ray tube'
_diffrn_measurement_device_type  
'dtrek-CrysAlisPro-abstract goniometer imported rigaku-d*trek images'

_diffrn_measurement_method       '\w scans'

_diffrn_detector_area_resol_mean ?

_diffrn_reflns_number            13195
_diffrn_reflns_av_unetI/netI     0.2016
_diffrn_reflns_av_R_equivalents  0.1713
_diffrn_reflns_limit_h_min       -12
_diffrn_reflns_limit_h_max       12
_diffrn_reflns_limit_k_min       -10
_diffrn_reflns_limit_k_max       10
_diffrn_reflns_limit_l_min       -23
_diffrn_reflns_limit_l_max       23
_diffrn_reflns_theta_min         2.009
_diffrn_reflns_theta_max         24.998
_diffrn_reflns_theta_full        24.998
_diffrn_measured_fraction_theta_max 0.999
_diffrn_measured_fraction_theta_full 0.999
_diffrn_reflns_Laue_measured_fraction_max 0.999
_diffrn_reflns_Laue_measured_fraction_full 0.999
_diffrn_reflns_point_group_measured_fraction_max 0.999
_diffrn_reflns_point_group_measured_fraction_full 0.999
_reflns_number_total             3357
_reflns_number_gt                1743
_reflns_threshold_expression     'I > 2\s(I)'
_reflns_Friedel_coverage         0.000
_reflns_Friedel_fraction_max     .
_reflns_Friedel_fraction_full    .

_reflns_special_details          
;
 Reflections were merged by SHELXL according to the crystal
 class for the calculation of statistics and refinement.

 _reflns_Friedel_fraction is defined as the number of unique
 Friedel pairs measured divided by the number that would be
 possible theoretically, ignoring centric projections and
 systematic absences.
;

_computing_data_collection       'CrysAlisPro 1.171.38.41 (Rigaku OD, 2015)'
_computing_cell_refinement       'CrysAlisPro 1.171.38.41 (Rigaku OD, 2015)'
_computing_data_reduction        'CrysAlisPro 1.171.38.41 (Rigaku OD, 2015)'
_computing_structure_solution    ?

_computing_structure_refinement  'SHELXL-2016/6 (Sheldrick, 2016)'
_computing_molecular_graphics    'Yadokari-XG 2009 (Wakita Nemoto et al., 2009)'

_computing_publication_material  
;Yadokari-XG 2009 (Wakita,Nemoto et al., 2009)
;

_refine_special_details          ?
_refine_ls_structure_factor_coef Fsqd
_refine_ls_matrix_type           full
_refine_ls_weighting_scheme      calc
_refine_ls_weighting_details     
'w=1/[\s^2^(Fo^2^)+(0.1659P)^2^] where P=(Fo^2^+2Fc^2^)/3'
_atom_sites_solution_primary     ?
_atom_sites_solution_secondary   ?
_atom_sites_solution_hydrogens   geom
_refine_ls_hydrogen_treatment    constr

_refine_ls_extinction_method     none
_refine_ls_extinction_coef       .
_refine_ls_number_reflns         3357
_refine_ls_number_parameters     272
_refine_ls_number_restraints     0
_refine_ls_R_factor_all          0.1869
_refine_ls_R_factor_gt           0.1013
_refine_ls_wR_factor_ref         0.3280
_refine_ls_wR_factor_gt          0.2480
_refine_ls_goodness_of_fit_ref   1.010
_refine_ls_restrained_S_all      1.010
_refine_ls_shift/su_max          0.000
_refine_ls_shift/su_mean         0.000

loop_
_atom_site_label
_atom_site_type_symbol
_atom_site_fract_x
_atom_site_fract_y
_atom_site_fract_z
_atom_site_U_iso_or_equiv
_atom_site_adp_type
_atom_site_occupancy
_atom_site_site_symmetry_order
_atom_site_calc_flag
_atom_site_refinement_flags_posn
_atom_site_refinement_flags_adp
_atom_site_refinement_flags_occupancy
_atom_site_disorder_assembly
_atom_site_disorder_group
N1 N 0.2044(4) 0.0460(5) 0.5570(2) 0.0352(12) Uani 1 1 d . . . . .
C1 C 0.1629(5) 0.1383(6) 0.5006(3) 0.0334(14) Uani 1 1 d . . . . .
C2 C 0.2224(6) 0.1559(6) 0.4455(3) 0.0378(14) Uani 1 1 d . . . . .
H1 H 0.298158 0.103730 0.442407 0.045 Uiso 1 1 calc R U . . .
C3 C 0.1647(7) 0.2524(8) 0.3967(4) 0.065(2) Uani 1 1 d . . . . .
H2 H 0.199496 0.265412 0.357454 0.078 Uiso 1 1 calc R U . . .
C4 C 0.0526(7) 0.3357(8) 0.4027(4) 0.064(2) Uani 1 1 d . . . . .
H3 H 0.017785 0.405612 0.368634 0.077 Uiso 1 1 calc R U . . .
C5 C -0.0057(6) 0.3152(6) 0.4578(3) 0.0380(15) Uani 1 1 d . . . . .
H4 H -0.082233 0.366090 0.460730 0.046 Uiso 1 1 calc R U . . .
C6 C 0.0537(5) 0.2156(5) 0.5091(2) 0.0253(12) Uani 1 1 d . . . . .
C7 C 0.0256(5) 0.1679(5) 0.5728(3) 0.0270(13) Uani 1 1 d . . . . .
C8 C 0.1211(5) 0.0652(5) 0.6015(3) 0.0300(13) Uani 1 1 d . . . . .
C9 C -0.0794(5) 0.1950(5) 0.6048(3) 0.0289(13) Uani 1 1 d . . . . .
C10 C -0.1859(5) 0.2872(6) 0.5737(3) 0.0326(14) Uani 1 1 d . . . . .
H5 H -0.180202 0.343333 0.534599 0.039 Uiso 1 1 calc R U . . .
C11 C -0.2933(5) 0.2958(6) 0.5985(3) 0.0364(14) Uani 1 1 d . . . . .
H6 H -0.358202 0.364877 0.579572 0.044 Uiso 1 1 calc R U . . .
C12 C -0.3111(5) 0.2033(5) 0.6525(3) 0.0284(13) Uani 1 1 d . . . . .
C13 C -0.4326(5) 0.1947(6) 0.6716(3) 0.0333(14) Uani 1 1 d . . . . .
H7 H -0.500617 0.257800 0.650180 0.040 Uiso 1 1 calc R U . . .
C14 C -0.4531(5) 0.0967(6) 0.7204(3) 0.0347(14) Uani 1 1 d . . . . .
H8 H -0.533286 0.094016 0.733883 0.042 Uiso 1 1 calc R U . . .
C15 C -0.3525(5) 0.0003(6) 0.7499(3) 0.0313(13) Uani 1 1 d . . . . .
H9 H -0.367142 -0.070805 0.781925 0.038 Uiso 1 1 calc R U . . .
C16 C -0.2353(5) 0.0067(6) 0.7336(3) 0.0280(13) Uani 1 1 d . . . . .
H10 H -0.170666 -0.061587 0.753782 0.034 Uiso 1 1 calc R U . . .
C17 C -0.2069(5) 0.1133(5) 0.6870(3) 0.0248(12) Uani 1 1 d . . . . .
C18 C -0.0821(5) 0.1237(5) 0.6671(3) 0.0270(12) Uani 1 1 d . . . . .
C19 C 0.0349(5) 0.0557(5) 0.7052(3) 0.0261(12) Uani 1 1 d . . . . .
C20 C 0.0670(5) 0.0425(5) 0.7797(3) 0.0268(13) Uani 1 1 d . . . . .
C21 C 0.0003(5) 0.1219(5) 0.8228(3) 0.0297(13) Uani 1 1 d . . . . .
H11 H -0.066752 0.187616 0.803037 0.036 Uiso 1 1 calc R U . . .
C22 C 0.0316(5) 0.1049(6) 0.8926(3) 0.0320(13) Uani 1 1 d . . . . .
H12 H -0.015107 0.157376 0.920152 0.038 Uiso 1 1 calc R U . . .
C23 C 0.1311(5) 0.0113(6) 0.9230(3) 0.0356(14) Uani 1 1 d . . . . .
H13 H 0.149613 -0.003115 0.970978 0.043 Uiso 1 1 calc R U . . .
C24 C 0.2017(5) -0.0593(6) 0.8841(3) 0.0323(13) Uani 1 1 d . . . . .
H14 H 0.271896 -0.119441 0.905481 0.039 Uiso 1 1 calc R U . . .
C25 C 0.1724(5) -0.0449(5) 0.8118(3) 0.0292(13) Uani 1 1 d . . . . .
C26 C 0.2521(5) -0.1121(6) 0.7720(3) 0.0365(14) Uani 1 1 d . . . . .
H15 H 0.317677 -0.178745 0.792777 0.044 Uiso 1 1 calc R U . . .
C27 C 0.2348(5) -0.0814(6) 0.7043(3) 0.0346(14) Uani 1 1 d . . . . .
H16 H 0.293315 -0.121178 0.679520 0.042 Uiso 1 1 calc R U . . .
C28 C 0.1314(5) 0.0087(5) 0.6696(3) 0.0284(13) Uani 1 1 d . . . . .
C29 C 0.3141(6) -0.0527(7) 0.5617(3) 0.0550(19) Uani 1 1 d . . . . .
H17 H 0.285976 -0.154359 0.565048 0.082 Uiso 1 1 calc R U . . .
H18 H 0.380317 -0.028076 0.602185 0.082 Uiso 1 1 calc R U . . .
H19 H 0.349788 -0.041798 0.520913 0.082 Uiso 1 1 calc R U . . .

loop_
_atom_site_aniso_label
_atom_site_aniso_U_11
_atom_site_aniso_U_22
_atom_site_aniso_U_33
_atom_site_aniso_U_23
_atom_site_aniso_U_13
_atom_site_aniso_U_12
N1 0.027(3) 0.032(3) 0.049(3) -0.009(2) 0.014(2) 0.002(2)
C1 0.028(3) 0.030(3) 0.043(3) -0.006(3) 0.009(3) -0.007(3)
C2 0.037(4) 0.040(3) 0.039(3) 0.001(3) 0.016(3) 0.003(3)
C3 0.072(5) 0.059(5) 0.075(5) -0.008(4) 0.040(4) 0.005(4)
C4 0.071(5) 0.060(5) 0.065(5) 0.005(4) 0.021(4) 0.000(4)
C5 0.042(4) 0.035(3) 0.042(3) 0.003(3) 0.021(3) 0.005(3)
C6 0.023(3) 0.023(3) 0.032(3) -0.004(2) 0.012(2) -0.002(2)
C7 0.027(3) 0.019(3) 0.039(3) -0.003(2) 0.014(2) -0.003(2)
C8 0.027(3) 0.025(3) 0.042(3) -0.009(2) 0.015(3) -0.003(2)
C9 0.022(3) 0.024(3) 0.043(3) -0.003(3) 0.012(2) 0.002(2)
C10 0.032(3) 0.033(3) 0.037(3) 0.000(3) 0.016(3) -0.002(3)
C11 0.034(3) 0.033(3) 0.046(3) 0.004(3) 0.016(3) 0.009(3)
C12 0.024(3) 0.021(3) 0.044(3) -0.003(3) 0.015(2) 0.005(2)
C13 0.023(3) 0.035(3) 0.045(3) -0.004(3) 0.012(3) 0.002(2)
C14 0.021(3) 0.036(3) 0.051(3) -0.008(3) 0.017(3) 0.000(3)
C15 0.028(3) 0.029(3) 0.042(3) 0.000(3) 0.019(3) -0.003(3)
C16 0.024(3) 0.024(3) 0.039(3) -0.003(2) 0.012(2) 0.002(2)
C17 0.019(3) 0.021(3) 0.038(3) -0.007(2) 0.014(2) 0.000(2)
C18 0.023(3) 0.018(3) 0.042(3) -0.004(2) 0.012(2) -0.001(2)
C19 0.019(3) 0.019(3) 0.043(3) 0.003(2) 0.011(2) 0.001(2)
C20 0.020(3) 0.022(3) 0.041(3) 0.001(2) 0.011(2) -0.009(2)
C21 0.022(3) 0.021(3) 0.049(3) -0.001(3) 0.014(2) -0.005(2)
C22 0.029(3) 0.028(3) 0.040(3) -0.006(3) 0.012(3) -0.008(3)
C23 0.035(3) 0.033(3) 0.038(3) 0.002(3) 0.006(3) -0.017(3)
C24 0.022(3) 0.031(3) 0.044(3) 0.005(3) 0.006(3) -0.005(2)
C25 0.015(3) 0.023(3) 0.050(3) 0.002(3) 0.010(2) -0.004(2)
C26 0.025(3) 0.036(3) 0.050(4) 0.010(3) 0.011(3) 0.001(3)
C27 0.025(3) 0.024(3) 0.058(4) 0.001(3) 0.017(3) 0.004(2)
C28 0.024(3) 0.022(3) 0.041(3) 0.001(2) 0.012(2) -0.001(2)
C29 0.042(4) 0.064(4) 0.060(4) -0.022(4) 0.015(3) 0.023(3)

_geom_special_details            
;
 All esds (except the esd in the dihedral angle between two l.s. planes)
 are estimated using the full covariance matrix.  The cell esds are taken
 into account individually in the estimation of esds in distances, angles
 and torsion angles; correlations between esds in cell parameters are only
 used when they are defined by crystal symmetry.  An approximate (isotropic)
 treatment of cell esds is used for estimating esds involving l.s. planes.
;

loop_
_geom_bond_atom_site_label_1
_geom_bond_atom_site_label_2
_geom_bond_distance
_geom_bond_site_symmetry_2
_geom_bond_publ_flag
N1 C8 1.402(6) . ?
N1 C1 1.402(7) . ?
N1 C29 1.460(7) . ?
C1 C2 1.399(8) . ?
C1 C6 1.400(7) . ?
C2 C3 1.360(9) . ?
C3 C4 1.441(10) . ?
C4 C5 1.394(9) . ?
C5 C6 1.415(7) . ?
C6 C7 1.445(7) . ?
C7 C8 1.408(7) . ?
C7 C9 1.428(7) . ?
C8 C28 1.444(7) . ?
C9 C18 1.415(7) . ?
C9 C10 1.440(7) . ?
C10 C11 1.345(7) . ?
C11 C12 1.419(7) . ?
C12 C13 1.429(7) . ?
C12 C17 1.431(7) . ?
C13 C14 1.379(8) . ?
C14 C15 1.411(7) . ?
C15 C16 1.357(7) . ?
C16 C17 1.427(7) . ?
C17 C18 1.473(7) . ?
C18 C19 1.451(7) . ?
C19 C28 1.440(7) . ?
C19 C20 1.467(7) . ?
C20 C25 1.412(7) . ?
C20 C21 1.430(7) . ?
C21 C22 1.378(7) . ?
C22 C23 1.393(7) . ?
C23 C24 1.359(8) . ?
C24 C25 1.425(7) . ?
C25 C26 1.425(7) . ?
C26 C27 1.362(8) . ?
C27 C28 1.428(7) . ?

loop_
_geom_angle_atom_site_label_1
_geom_angle_atom_site_label_2
_geom_angle_atom_site_label_3
_geom_angle
_geom_angle_site_symmetry_1
_geom_angle_site_symmetry_3
_geom_angle_publ_flag
C8 N1 C1 108.0(4) . . ?
C8 N1 C29 130.1(5) . . ?
C1 N1 C29 121.9(5) . . ?
C2 C1 C6 124.7(5) . . ?
C2 C1 N1 126.2(5) . . ?
C6 C1 N1 109.1(4) . . ?
C3 C2 C1 115.8(6) . . ?
C2 C3 C4 122.1(6) . . ?
C5 C4 C3 121.1(7) . . ?
C4 C5 C6 117.3(6) . . ?
C1 C6 C5 119.0(5) . . ?
C1 C6 C7 107.1(4) . . ?
C5 C6 C7 133.9(5) . . ?
C8 C7 C9 119.7(5) . . ?
C8 C7 C6 107.0(4) . . ?
C9 C7 C6 133.0(5) . . ?
N1 C8 C7 108.8(5) . . ?
N1 C8 C28 129.3(5) . . ?
C7 C8 C28 121.6(5) . . ?
C18 C9 C7 119.2(5) . . ?
C18 C9 C10 119.2(5) . . ?
C7 C9 C10 121.6(5) . . ?
C11 C10 C9 121.6(5) . . ?
C10 C11 C12 121.0(5) . . ?
C11 C12 C13 121.1(5) . . ?
C11 C12 C17 119.5(4) . . ?
C13 C12 C17 119.3(5) . . ?
C14 C13 C12 121.3(5) . . ?
C13 C14 C15 118.6(5) . . ?
C16 C15 C14 121.7(5) . . ?
C15 C16 C17 121.6(5) . . ?
C16 C17 C12 117.1(4) . . ?
C16 C17 C18 123.7(4) . . ?
C12 C17 C18 118.8(4) . . ?
C9 C18 C19 118.9(5) . . ?
C9 C18 C17 117.6(5) . . ?
C19 C18 C17 123.3(5) . . ?
C28 C19 C18 119.1(5) . . ?
C28 C19 C20 116.8(4) . . ?
C18 C19 C20 123.9(4) . . ?
C25 C20 C21 117.2(5) . . ?
C25 C20 C19 119.9(4) . . ?
C21 C20 C19 122.8(5) . . ?
C22 C21 C20 121.2(5) . . ?
C21 C22 C23 120.6(5) . . ?
C24 C23 C22 119.9(5) . . ?
C23 C24 C25 121.2(5) . . ?
C20 C25 C24 119.6(5) . . ?
C20 C25 C26 119.7(5) . . ?
C24 C25 C26 120.6(5) . . ?
C27 C26 C25 120.4(5) . . ?
C26 C27 C28 121.9(5) . . ?
C27 C28 C19 119.0(5) . . ?
C27 C28 C8 124.1(5) . . ?
C19 C28 C8 116.8(5) . . ?

loop_
_geom_torsion_atom_site_label_1
_geom_torsion_atom_site_label_2
_geom_torsion_atom_site_label_3
_geom_torsion_atom_site_label_4
_geom_torsion
_geom_torsion_site_symmetry_1
_geom_torsion_site_symmetry_2
_geom_torsion_site_symmetry_3
_geom_torsion_site_symmetry_4
_geom_torsion_publ_flag
C8 N1 C1 C2 177.7(5) . . . . ?
C29 N1 C1 C2 -4.4(8) . . . . ?
C8 N1 C1 C6 -0.1(6) . . . . ?
C29 N1 C1 C6 177.8(5) . . . . ?
C6 C1 C2 C3 -2.2(9) . . . . ?
N1 C1 C2 C3 -179.7(6) . . . . ?
C1 C2 C3 C4 2.4(10) . . . . ?
C2 C3 C4 C5 -3.2(11) . . . . ?
C3 C4 C5 C6 3.3(9) . . . . ?
C2 C1 C6 C5 2.5(8) . . . . ?
N1 C1 C6 C5 -179.6(4) . . . . ?
C2 C1 C6 C7 -178.6(5) . . . . ?
N1 C1 C6 C7 -0.7(6) . . . . ?
C4 C5 C6 C1 -3.0(8) . . . . ?
C4 C5 C6 C7 178.5(6) . . . . ?
C1 C6 C7 C8 1.2(5) . . . . ?
C5 C6 C7 C8 179.9(5) . . . . ?
C1 C6 C7 C9 -172.3(5) . . . . ?
C5 C6 C7 C9 6.4(10) . . . . ?
C1 N1 C8 C7 0.9(6) . . . . ?
C29 N1 C8 C7 -176.8(5) . . . . ?
C1 N1 C8 C28 -172.0(5) . . . . ?
C29 N1 C8 C28 10.3(9) . . . . ?
C9 C7 C8 N1 173.2(4) . . . . ?
C6 C7 C8 N1 -1.3(6) . . . . ?
C9 C7 C8 C28 -13.2(7) . . . . ?
C6 C7 C8 C28 172.3(5) . . . . ?
C8 C7 C9 C18 3.4(7) . . . . ?
C6 C7 C9 C18 176.3(5) . . . . ?
C8 C7 C9 C10 -173.4(4) . . . . ?
C6 C7 C9 C10 -0.6(9) . . . . ?
C18 C9 C10 C11 -6.7(8) . . . . ?
C7 C9 C10 C11 170.1(5) . . . . ?
C9 C10 C11 C12 -6.2(8) . . . . ?
C10 C11 C12 C13 -169.6(5) . . . . ?
C10 C11 C12 C17 8.2(8) . . . . ?
C11 C12 C13 C14 174.9(5) . . . . ?
C17 C12 C13 C14 -3.0(8) . . . . ?
C12 C13 C14 C15 -2.2(8) . . . . ?
C13 C14 C15 C16 3.0(8) . . . . ?
C14 C15 C16 C17 1.4(8) . . . . ?
C15 C16 C17 C12 -6.5(7) . . . . ?
C15 C16 C17 C18 -179.2(5) . . . . ?
C11 C12 C17 C16 -170.8(5) . . . . ?
C13 C12 C17 C16 7.1(7) . . . . ?
C11 C12 C17 C18 2.3(7) . . . . ?
C13 C12 C17 C18 -179.8(5) . . . . ?
C7 C9 C18 C19 15.4(7) . . . . ?
C10 C9 C18 C19 -167.7(4) . . . . ?
C7 C9 C18 C17 -160.2(4) . . . . ?
C10 C9 C18 C17 16.8(7) . . . . ?
C16 C17 C18 C9 158.0(5) . . . . ?
C12 C17 C18 C9 -14.6(7) . . . . ?
C16 C17 C18 C19 -17.3(7) . . . . ?
C12 C17 C18 C19 170.0(4) . . . . ?
C9 C18 C19 C28 -25.1(7) . . . . ?
C17 C18 C19 C28 150.2(5) . . . . ?
C9 C18 C19 C20 149.5(5) . . . . ?
C17 C18 C19 C20 -35.3(7) . . . . ?
C28 C19 C20 C25 -15.1(7) . . . . ?
C18 C19 C20 C25 170.2(4) . . . . ?
C28 C19 C20 C21 161.1(4) . . . . ?
C18 C19 C20 C21 -13.6(7) . . . . ?
C25 C20 C21 C22 -4.9(7) . . . . ?
C19 C20 C21 C22 178.9(5) . . . . ?
C20 C21 C22 C23 1.2(7) . . . . ?
C21 C22 C23 C24 2.7(8) . . . . ?
C22 C23 C24 C25 -2.8(8) . . . . ?
C21 C20 C25 C24 4.7(7) . . . . ?
C19 C20 C25 C24 -178.9(4) . . . . ?
C21 C20 C25 C26 -172.4(4) . . . . ?
C19 C20 C25 C26 4.0(7) . . . . ?
C23 C24 C25 C20 -1.0(8) . . . . ?
C23 C24 C25 C26 176.1(5) . . . . ?
C20 C25 C26 C27 6.3(8) . . . . ?
C24 C25 C26 C27 -170.7(5) . . . . ?
C25 C26 C27 C28 -5.0(8) . . . . ?
C26 C27 C28 C19 -6.7(8) . . . . ?
C26 C27 C28 C8 168.9(5) . . . . ?
C18 C19 C28 C27 -168.7(4) . . . . ?
C20 C19 C28 C27 16.3(7) . . . . ?
C18 C19 C28 C8 15.4(7) . . . . ?
C20 C19 C28 C8 -159.6(4) . . . . ?
N1 C8 C28 C27 0.0(9) . . . . ?
C7 C8 C28 C27 -172.1(5) . . . . ?
N1 C8 C28 C19 175.7(5) . . . . ?
C7 C8 C28 C19 3.5(7) . . . . ?

_refine_diff_density_max         1.068
_refine_diff_density_min         -0.464
_refine_diff_density_rms         0.139

_shelx_res_file                  
;
TITL 1221
    1221.res
    created by SHELXL-2016/6 at 10:54:30 on 26-Apr-2018
REM  Yadorkari-X generated
CELL 0.71073 10.6434 9.1028 20.1090 90.0000 102.5650 90.0000
ZERR 4.0 0.0015 0.0013 0.0030 0.0000 0.0150 0.0000
LATT 1
SYMM 1/2-X, 1/2+Y, 1/2-Z
REM  SPGR P21/n monoclinic
SFAC C H N
UNIT 116 76 4
SIZE 0.20 0.05 0.05
TEMP -150.0
L.S. 10
FMAP 2
PLAN -25
ACTA
CONF
LIST 4
MERG 2
OMIT -10.000000 50.000000

WGHT    0.165900
FVAR       0.42290
N1    3    0.204424    0.046049    0.556956    11.00000    0.02725    0.03237 =
         0.04856   -0.00894    0.01400    0.00205
C1    1    0.162916    0.138286    0.500619    11.00000    0.02768    0.03016 =
         0.04315   -0.00646    0.00929   -0.00676
C2    1    0.222351    0.155901    0.445528    11.00000    0.03739    0.04038 =
         0.03927    0.00050    0.01648    0.00260
AFIX  43
H1    2    0.298158    0.103730    0.442407    11.00000   -1.20000
AFIX   0
C3    1    0.164711    0.252434    0.396744    11.00000    0.07237    0.05945 =
         0.07499   -0.00816    0.04023    0.00470
AFIX  43
H2    2    0.199496    0.265412    0.357454    11.00000   -1.20000
AFIX   0
C4    1    0.052571    0.335656    0.402741    11.00000    0.07055    0.05969 =
         0.06512    0.00538    0.02128    0.00025
AFIX  43
H3    2    0.017785    0.405612    0.368634    11.00000   -1.20000
AFIX   0
C5    1   -0.005713    0.315199    0.457774    11.00000    0.04183    0.03536 =
         0.04206    0.00269    0.02051    0.00544
AFIX  43
H4    2   -0.082233    0.366090    0.460730    11.00000   -1.20000
AFIX   0
C6    1    0.053708    0.215551    0.509070    11.00000    0.02312    0.02332 =
         0.03227   -0.00367    0.01212   -0.00233
C7    1    0.025626    0.167937    0.572841    11.00000    0.02687    0.01854 =
         0.03902   -0.00268    0.01440   -0.00345
C8    1    0.121077    0.065248    0.601500    11.00000    0.02678    0.02476 =
         0.04207   -0.00892    0.01540   -0.00311
C9    1   -0.079432    0.194955    0.604846    11.00000    0.02183    0.02379 =
         0.04350   -0.00276    0.01211    0.00169
C10   1   -0.185920    0.287200    0.573658    11.00000    0.03195    0.03289 =
         0.03697    0.00022    0.01620   -0.00161
AFIX  43
H5    2   -0.180202    0.343333    0.534599    11.00000   -1.20000
AFIX   0
C11   1   -0.293307    0.295826    0.598484    11.00000    0.03374    0.03277 =
         0.04580    0.00380    0.01569    0.00877
AFIX  43
H6    2   -0.358202    0.364877    0.579572    11.00000   -1.20000
AFIX   0
C12   1   -0.311110    0.203317    0.652507    11.00000    0.02387    0.02113 =
         0.04364   -0.00268    0.01522    0.00534
C13   1   -0.432637    0.194738    0.671558    11.00000    0.02270    0.03453 =
         0.04468   -0.00399    0.01201    0.00243
AFIX  43
H7    2   -0.500617    0.257800    0.650180    11.00000   -1.20000
AFIX   0
C14   1   -0.453145    0.096663    0.720388    11.00000    0.02095    0.03582 =
         0.05145   -0.00826    0.01678   -0.00048
AFIX  43
H8    2   -0.533286    0.094016    0.733883    11.00000   -1.20000
AFIX   0
C15   1   -0.352505    0.000321    0.749876    11.00000    0.02843    0.02887 =
         0.04180    0.00023    0.01887   -0.00296
AFIX  43
H9    2   -0.367142   -0.070805    0.781925    11.00000   -1.20000
AFIX   0
C16   1   -0.235335    0.006654    0.733630    11.00000    0.02380    0.02403 =
         0.03853   -0.00282    0.01225    0.00159
AFIX  43
H10   2   -0.170666   -0.061587    0.753782    11.00000   -1.20000
AFIX   0
C17   1   -0.206944    0.113331    0.687015    11.00000    0.01947    0.02090 =
         0.03757   -0.00669    0.01370    0.00026
C18   1   -0.082054    0.123709    0.667062    11.00000    0.02334    0.01793 =
         0.04184   -0.00410    0.01150   -0.00068
C19   1    0.034858    0.055713    0.705222    11.00000    0.01857    0.01896 =
         0.04282    0.00342    0.01106    0.00125
C20   1    0.067004    0.042476    0.779727    11.00000    0.02037    0.02154 =
         0.04060    0.00119    0.01110   -0.00863
C21   1    0.000329    0.121904    0.822847    11.00000    0.02152    0.02128 =
         0.04902   -0.00119    0.01392   -0.00548
AFIX  43
H11   2   -0.066752    0.187616    0.803037    11.00000   -1.20000
AFIX   0
C22   1    0.031607    0.104861    0.892601    11.00000    0.02931    0.02845 =
         0.04001   -0.00613    0.01168   -0.00826
AFIX  43
H12   2   -0.015107    0.157376    0.920152    11.00000   -1.20000
AFIX   0
C23   1    0.131107    0.011314    0.923046    11.00000    0.03509    0.03264 =
         0.03824    0.00165    0.00621   -0.01710
AFIX  43
H13   2    0.149613   -0.003115    0.970978    11.00000   -1.20000
AFIX   0
C24   1    0.201716   -0.059323    0.884104    11.00000    0.02153    0.03112 =
         0.04359    0.00457    0.00577   -0.00538
AFIX  43
H14   2    0.271896   -0.119441    0.905481    11.00000   -1.20000
AFIX   0
C25   1    0.172435   -0.044882    0.811815    11.00000    0.01528    0.02343 =
         0.04993    0.00203    0.00960   -0.00380
C26   1    0.252112   -0.112121    0.771997    11.00000    0.02468    0.03588 =
         0.05002    0.01035    0.01055    0.00143
AFIX  43
H15   2    0.317677   -0.178745    0.792777    11.00000   -1.20000
AFIX   0
C27   1    0.234828   -0.081442    0.704335    11.00000    0.02465    0.02446 =
         0.05835    0.00130    0.01709    0.00375
AFIX  43
H16   2    0.293315   -0.121178    0.679520    11.00000   -1.20000
AFIX   0
C28   1    0.131398    0.008685    0.669583    11.00000    0.02401    0.02225 =
         0.04116    0.00107    0.01213   -0.00104
C29   1    0.314146   -0.052661    0.561662    11.00000    0.04215    0.06444 =
         0.06027   -0.02194    0.01529    0.02330
AFIX 137
H17   2    0.285976   -0.154359    0.565048    11.00000   -1.50000
H18   2    0.380317   -0.028076    0.602185    11.00000   -1.50000
H19   2    0.349788   -0.041798    0.520913    11.00000   -1.50000

AFIX   0
HKLF 4 1 1 0 0   0 1 0   0 0 1


REM  1221
REM R1 =  0.1013 for    1743 Fo > 4sig(Fo)  and  0.1869 for all    3357 data
REM    272 parameters refined using      0 restraints

END

WGHT      0.1662      0.0000

REM Highest difference peak  1.068,  deepest hole -0.464,  1-sigma level  0.139
Q1    1   0.3898  0.0006  0.4969  11.00000  0.05    1.07
Q2    1   0.3405  0.0918  0.4463  11.00000  0.05    1.04
Q3    1   0.0407  0.1456  0.9965  11.00000  0.05    0.44
Q4    1  -0.3547  0.3003  0.5207  11.00000  0.05    0.42
Q5    1  -0.5115  0.1505  0.5839  11.00000  0.05    0.41
Q6    1  -0.4068  0.3965  0.5607  11.00000  0.05    0.40
Q7    1   0.0937 -0.0658  0.9917  11.00000  0.05    0.40
Q8    1   0.0054 -0.0517  1.0081  11.00000  0.05    0.40
Q9    1   0.1976 -0.0091  0.9930  11.00000  0.05    0.40
Q10   1   0.0348  0.2715  0.9977  11.00000  0.05    0.39
Q11   1   0.1110 -0.0014  0.9399  11.00000  0.05    0.37
Q12   1  -0.0077 -0.0336  0.9563  11.00000  0.05    0.37
Q13   1   0.4515 -0.1023  0.5588  11.00000  0.05    0.36
Q14   1  -0.3984  0.1763  0.5715  11.00000  0.05    0.36
Q15   1   0.3110 -0.0663  0.5855  11.00000  0.05    0.36
Q16   1  -0.5249  0.3053  0.6399  11.00000  0.05    0.35
Q17   1  -0.0709  0.1361  0.9256  11.00000  0.05    0.34
Q18   1  -0.4242  0.3163  0.6090  11.00000  0.05    0.34
Q19   1   0.2759  0.1237  0.4915  11.00000  0.05    0.34
Q20   1   0.2586 -0.0831  0.9408  11.00000  0.05    0.34
Q21   1   0.2839 -0.1003  0.5025  11.00000  0.05    0.34
Q22   1   0.4820 -0.1120  0.4643  11.00000  0.05    0.34
Q23   1   0.1832  0.0385  0.9535  11.00000  0.05    0.34
Q24   1   0.4679 -0.1658  0.5004  11.00000  0.05    0.33
Q25   1   0.4731 -0.0664  0.4571  11.00000  0.05    0.33
;
_shelx_res_checksum              73283

_diffrn_radiation_source         ?
_diffrn_radiation_monochromator  graphite
_chemical_absolute_configuration ?

_exptl_crystal_recrystallization_method 
'Re-crystallisation from solvent: CHCl3/pentane'
####################################################################### 
# 
# This file contains crystal structure data downloaded from the 
# Cambridge Structural Database (CSD) hosted by the Cambridge 
# Crystallographic Data Centre (CCDC).
# 
# Full information about CCDC data access policies and citation 
# guidelines are available at http://www.ccdc.cam.ac.uk/access/V1 
# 
# Audit and citation data items may have been added by the CCDC. 
# Please retain this information to preserve the provenance of 
# this file and to allow appropriate attribution of the data. 
# 
#######################################################################

data_9
_database_code_depnum_ccdc_archive 'CCDC 1848310'
_audit_update_record             
;
2018-06-09 deposited with the CCDC.
2018-08-02 downloaded from the CCDC.
;

_audit_creation_method           SHELXL-2016/6
_shelx_SHELXL_version_number     2016/6
_chemical_name_systematic        'compound 9'
_chemical_name_common            ?
_chemical_melting_point          ?
_chemical_formula_moiety         ?
_chemical_formula_sum            'C41 H27 N O S4'
_chemical_formula_weight         677.87

loop_
_atom_type_symbol
_atom_type_description
_atom_type_scat_dispersion_real
_atom_type_scat_dispersion_imag
_atom_type_scat_source
C C 0.0033 0.0016 'International Tables Vol C Tables 4.2.6.8 and 6.1.1.4'
H H 0.0000 0.0000 'International Tables Vol C Tables 4.2.6.8 and 6.1.1.4'
N N 0.0061 0.0033 'International Tables Vol C Tables 4.2.6.8 and 6.1.1.4'
S S 0.1246 0.1234 'International Tables Vol C Tables 4.2.6.8 and 6.1.1.4'
O O 0.0106 0.0060 'International Tables Vol C Tables 4.2.6.8 and 6.1.1.4'

_space_group_crystal_system      monoclinic
_space_group_IT_number           14
_space_group_name_H-M_alt        'P 21/c'
_space_group_name_Hall           '-P 2ybc'

_shelx_space_group_comment       
;
The symmetry employed for this shelxl refinement is uniquely defined
by the following loop, which should always be used as a source of
symmetry information in preference to the above space-group names.
They are only intended as comments.
;

loop_
_space_group_symop_operation_xyz
'x, y, z'
'-x, y+1/2, -z+1/2'
'-x, -y, -z'
'x, -y-1/2, z-1/2'

_cell_length_a                   16.1846(6)
_cell_length_b                   27.2713(9)
_cell_length_c                   7.6092(3)
_cell_angle_alpha                90
_cell_angle_beta                 97.890(3)
_cell_angle_gamma                90
_cell_volume                     3326.7(2)
_cell_formula_units_Z            4
_cell_measurement_temperature    123(2)

_cell_measurement_reflns_used    10468

_cell_measurement_theta_min      2.5120

_cell_measurement_theta_max      27.1860


_exptl_crystal_description       block

_exptl_crystal_colour            yellow

_exptl_crystal_density_meas      ?
_exptl_crystal_density_method    ?
_exptl_crystal_density_diffrn    1.353
_exptl_crystal_F_000             1408
_exptl_transmission_factor_min   ?
_exptl_transmission_factor_max   ?
_exptl_crystal_size_max          0.200
_exptl_crystal_size_mid          0.100
_exptl_crystal_size_min          0.020
_exptl_absorpt_coefficient_mu    0.321
_shelx_estimated_absorpt_T_min   0.939
_shelx_estimated_absorpt_T_max   0.994
_exptl_absorpt_correction_type   multi-scan

_exptl_absorpt_correction_T_min  0.87990

_exptl_absorpt_correction_T_max  1.00000

_exptl_absorpt_process_details   
;
CrysAlisPro 1.171.38.41 (Rigaku Oxford Diffraction, 2015)
Empirical absorption correction using spherical harmonics,
 implemented in SCALE3 ABSPACK scaling algorithm.
;

_exptl_absorpt_special_details   ?
_diffrn_ambient_temperature      123(2)
_diffrn_radiation_wavelength     0.71073
_diffrn_radiation_type           MoK\a
_diffrn_source                   'fine-focus sealed X-ray tube'
_diffrn_measurement_device_type  
'dtrek-CrysAlisPro-abstract goniometer imported rigaku-d*trek images'

_diffrn_measurement_method       '\w scans'

_diffrn_detector_area_resol_mean ?

_diffrn_reflns_number            30329
_diffrn_reflns_av_unetI/netI     0.0367
_diffrn_reflns_av_R_equivalents  0.0434
_diffrn_reflns_limit_h_min       -19
_diffrn_reflns_limit_h_max       19
_diffrn_reflns_limit_k_min       -32
_diffrn_reflns_limit_k_max       29
_diffrn_reflns_limit_l_min       -8
_diffrn_reflns_limit_l_max       9
_diffrn_reflns_theta_min         1.961
_diffrn_reflns_theta_max         24.999
_diffrn_reflns_theta_full        24.999
_diffrn_measured_fraction_theta_max 0.997
_diffrn_measured_fraction_theta_full 0.997
_diffrn_reflns_Laue_measured_fraction_max 0.997
_diffrn_reflns_Laue_measured_fraction_full 0.997
_diffrn_reflns_point_group_measured_fraction_max 0.997
_diffrn_reflns_point_group_measured_fraction_full 0.997
_reflns_number_total             5832
_reflns_number_gt                4387
_reflns_threshold_expression     'I > 2\s(I)'
_reflns_Friedel_coverage         0.000
_reflns_Friedel_fraction_max     .
_reflns_Friedel_fraction_full    .

_reflns_special_details          
;
 Reflections were merged by SHELXL according to the crystal
 class for the calculation of statistics and refinement.

 _reflns_Friedel_fraction is defined as the number of unique
 Friedel pairs measured divided by the number that would be
 possible theoretically, ignoring centric projections and
 systematic absences.
;

_computing_data_collection       'CrysAlisPro 1.171.38.41 (Rigaku OD, 2015)'
_computing_cell_refinement       'CrysAlisPro 1.171.38.41 (Rigaku OD, 2015)'
_computing_data_reduction        'CrysAlisPro 1.171.38.41 (Rigaku OD, 2015)'
_computing_structure_solution    SIR-97

_computing_structure_refinement  'SHELXL-2016/6 (Sheldrick, 2016)'
_computing_molecular_graphics    'Yadokari-XG 2009 (Wakita Nemoto et al., 2009)'

_computing_publication_material  
;Yadokari-XG 2009 (Wakita,Nemoto et al., 2009)
;

_refine_special_details          ?
_refine_ls_structure_factor_coef Fsqd
_refine_ls_matrix_type           full
_refine_ls_weighting_scheme      calc
_refine_ls_weighting_details     
'w=1/[\s^2^(Fo^2^)+(0.1347P)^2^+7.0740P] where P=(Fo^2^+2Fc^2^)/3'
_atom_sites_solution_primary     ?
_atom_sites_solution_secondary   ?
_atom_sites_solution_hydrogens   geom
_refine_ls_hydrogen_treatment    constr

_refine_ls_extinction_method     none
_refine_ls_extinction_coef       .
_refine_ls_number_reflns         5832
_refine_ls_number_parameters     469
_refine_ls_number_restraints     140
_refine_ls_R_factor_all          0.0871
_refine_ls_R_factor_gt           0.0653
_refine_ls_wR_factor_ref         0.2336
_refine_ls_wR_factor_gt          0.2172
_refine_ls_goodness_of_fit_ref   1.086
_refine_ls_restrained_S_all      1.104
_refine_ls_shift/su_max          0.000
_refine_ls_shift/su_mean         0.000

loop_
_atom_site_label
_atom_site_type_symbol
_atom_site_fract_x
_atom_site_fract_y
_atom_site_fract_z
_atom_site_U_iso_or_equiv
_atom_site_adp_type
_atom_site_occupancy
_atom_site_site_symmetry_order
_atom_site_calc_flag
_atom_site_refinement_flags_posn
_atom_site_refinement_flags_adp
_atom_site_refinement_flags_occupancy
_atom_site_disorder_assembly
_atom_site_disorder_group
C1 C 1.1028(3) 0.13802(17) 0.9316(7) 0.0379(12) Uani 1 1 d . . . . .
H1 H 1.136446 0.108660 0.919138 0.057 Uiso 1 1 calc R U . . .
H2 H 1.136988 0.167334 0.922429 0.057 Uiso 1 1 calc R U . . .
H3 H 1.082862 0.137576 1.047530 0.057 Uiso 1 1 calc R U . . .
N1 N 1.0310(2) 0.13875(12) 0.7901(5) 0.0254(8) Uani 1 1 d . . . . .
C2 C 0.9743(3) 0.17792(15) 0.7832(5) 0.0261(10) Uani 1 1 d . . . . .
C3 C 0.9927(3) 0.22876(15) 0.7950(6) 0.0267(10) Uani 1 1 d . . . . .
C4 C 1.0703(3) 0.25623(16) 0.8137(6) 0.0283(10) Uani 1 1 d . . . . .
C5 C 1.1521(3) 0.24204(18) 0.7954(6) 0.0341(11) Uani 1 1 d . . . . .
H4 H 1.163037 0.209160 0.764327 0.041 Uiso 1 1 calc R U . . .
C6 C 1.2169(3) 0.27536(19) 0.8221(7) 0.0400(12) Uani 1 1 d . . . . .
H5 H 1.271974 0.265196 0.809721 0.048 Uiso 1 1 calc R U . . .
C7 C 1.2021(3) 0.32398(19) 0.8673(7) 0.0400(12) Uani 1 1 d . . . . .
H6 H 1.247558 0.346091 0.891348 0.048 Uiso 1 1 calc R U . . .
C8 C 1.1220(3) 0.34024(17) 0.8775(6) 0.0354(11) Uani 1 1 d . . . . .
H7 H 1.111707 0.373433 0.905574 0.042 Uiso 1 1 calc R U . . .
C9 C 1.0564(3) 0.30657(16) 0.8453(6) 0.0303(10) Uani 1 1 d . . . . .
S1 S 0.95148(8) 0.32138(4) 0.82892(15) 0.0310(3) Uani 1 1 d . . . . .
C10 C 0.9238(3) 0.26016(15) 0.7900(6) 0.0269(10) Uani 1 1 d . . . . .
C11 C 0.8427(3) 0.24339(15) 0.7418(5) 0.0260(10) Uani 1 1 d . . . . .
S2 S 0.75566(8) 0.28104(4) 0.68787(16) 0.0316(3) Uani 1 1 d . . . . .
C12 C 0.6948(3) 0.23086(17) 0.6069(6) 0.0309(10) Uani 1 1 d . . . . .
C13 C 0.6138(3) 0.23327(19) 0.5227(7) 0.0392(12) Uani 1 1 d . . . . .
H8 H 0.583524 0.263196 0.517045 0.047 Uiso 1 1 calc R U . . .
C14 C 0.5780(3) 0.1911(2) 0.4470(7) 0.0432(13) Uani 1 1 d . . . . .
H9 H 0.522188 0.191857 0.388774 0.052 Uiso 1 1 calc R U . . .
C15 C 0.6227(3) 0.14717(19) 0.4549(7) 0.0387(12) Uani 1 1 d . . . . .
H10 H 0.597638 0.118746 0.398442 0.046 Uiso 1 1 calc R U . . .
C16 C 0.7029(3) 0.14449(17) 0.5437(6) 0.0311(10) Uani 1 1 d . . . . .
H11 H 0.732489 0.114332 0.549281 0.037 Uiso 1 1 calc R U . . .
C17 C 0.7403(3) 0.18636(16) 0.6254(6) 0.0284(10) Uani 1 1 d . . . . .
C18 C 0.8249(3) 0.19351(16) 0.7128(6) 0.0267(10) Uani 1 1 d . . . . .
C19 C 0.8921(3) 0.15995(15) 0.7579(6) 0.0254(10) Uani 1 1 d . . . . .
C20 C 0.8981(3) 0.10663(15) 0.7684(5) 0.0258(10) Uani 1 1 d . . . . .
C21 C 0.8425(3) 0.06794(15) 0.7977(6) 0.0263(10) Uani 1 1 d . . . . .
C22 C 0.7611(3) 0.06869(16) 0.8590(6) 0.0291(10) Uani 1 1 d . . . . .
C23 C 0.7176(3) 0.10849(17) 0.9223(6) 0.0319(11) Uani 1 1 d . . . . .
H12 H 0.740255 0.140647 0.923125 0.038 Uiso 1 1 calc R U . . .
C24 C 0.6422(3) 0.10049(19) 0.9829(7) 0.0384(12) Uani 1 1 d . . . . .
H13 H 0.612891 0.127365 1.024439 0.046 Uiso 1 1 calc R U . . .
C25 C 0.6082(4) 0.05318(19) 0.9840(7) 0.0430(13) Uani 1 1 d . . . . .
H14 H 0.555237 0.048541 1.022185 0.052 Uiso 1 1 calc R U . . .
C26 C 0.6508(3) 0.01335(18) 0.9301(7) 0.0378(12) Uani 1 1 d . . . . .
H15 H 0.628044 -0.018734 0.932017 0.045 Uiso 1 1 calc R U . . .
C27 C 0.7283(3) 0.02123(16) 0.8725(6) 0.0318(11) Uani 1 1 d . . . . .
S3 S 0.79713(8) -0.02437(4) 0.82529(15) 0.0318(3) Uani 1 1 d . . . . .
C28 C 0.8717(3) 0.01961(15) 0.7898(6) 0.0276(10) Uani 1 1 d . . . . .
C29 C 0.9538(3) 0.00962(15) 0.7649(6) 0.0274(10) Uani 1 1 d . . . . .
S4 S 0.99676(8) -0.04867(4) 0.75257(15) 0.0310(3) Uani 1 1 d . . . . .
C30 C 1.0930(3) -0.02355(16) 0.7218(6) 0.0298(10) Uani 1 1 d . . . . .
C31 C 1.1626(3) -0.05050(17) 0.6933(6) 0.0332(11) Uani 1 1 d . . . . .
H16 H 1.161972 -0.085317 0.696837 0.040 Uiso 1 1 calc R U . . .
C32 C 1.2329(3) -0.02537(18) 0.6596(6) 0.0365(12) Uani 1 1 d . . . . .
H17 H 1.281652 -0.042947 0.640872 0.044 Uiso 1 1 calc R U . . .
C33 C 1.2325(3) 0.02611(18) 0.6530(6) 0.0359(11) Uani 1 1 d . . . . .
H18 H 1.280612 0.043024 0.626454 0.043 Uiso 1 1 calc R U . . .
C34 C 1.1636(3) 0.05232(17) 0.6843(6) 0.0320(11) Uani 1 1 d . . . . .
H19 H 1.164454 0.087113 0.678801 0.038 Uiso 1 1 calc R U . . .
C35 C 1.0923(3) 0.02825(15) 0.7242(5) 0.0273(10) Uani 1 1 d . . . . .
C36 C 1.0116(3) 0.04710(16) 0.7552(5) 0.0269(10) Uani 1 1 d . . . . .
C37 C 0.9826(3) 0.09569(15) 0.7698(5) 0.0255(10) Uani 1 1 d . . . . .
O1 O 0.4171(7) 0.2879(4) 0.4177(15) 0.102(4) Uani 0.5 1 d D U P . .
C38 C 0.3845(13) 0.3171(6) 0.5466(16) 0.109(5) Uani 0.5 1 d D U P . .
H20 H 0.423370 0.316864 0.658957 0.131 Uiso 0.5 1 calc R U P . .
H21 H 0.330304 0.303568 0.570395 0.131 Uiso 0.5 1 calc R U P . .
C39 C 0.3727(15) 0.3693(5) 0.477(2) 0.129(6) Uani 0.5 1 d D U P . .
H22 H 0.418586 0.390852 0.530585 0.154 Uiso 0.5 1 calc R U P . .
H23 H 0.318840 0.383093 0.501529 0.154 Uiso 0.5 1 calc R U P . .
C40 C 0.3741(14) 0.3631(5) 0.273(2) 0.127(6) Uani 0.5 1 d D U P . .
H24 H 0.316710 0.362304 0.208549 0.152 Uiso 0.5 1 calc R U P . .
H25 H 0.405319 0.390105 0.226122 0.152 Uiso 0.5 1 calc R U P . .
C41 C 0.4185(10) 0.3134(5) 0.2574(16) 0.087(4) Uani 0.5 1 d D U P . .
H26 H 0.389342 0.294310 0.156947 0.105 Uiso 0.5 1 calc R U P . .
H27 H 0.476769 0.318920 0.236150 0.105 Uiso 0.5 1 calc R U P . .
C42 C 0.5506(10) 0.0094(6) 0.387(3) 0.099(4) Uani 0.5 1 d D U P A -1
H28 H 0.600307 0.023461 0.459765 0.118 Uiso 0.5 1 calc R U P A -1
H29 H 0.568843 -0.008568 0.285996 0.118 Uiso 0.5 1 calc R U P A -1
C43 C 0.5041(12) -0.0254(5) 0.500(3) 0.114(4) Uani 0.5 1 d D U P A -1
H30 H 0.542146 -0.038509 0.602007 0.137 Uiso 0.5 1 calc R U P A -1
H31 H 0.478503 -0.053129 0.427872 0.137 Uiso 0.5 1 calc R U P A -1
C44 C 0.4363(13) 0.0081(6) 0.563(3) 0.110(4) Uani 0.5 1 d D U P A -1
H32 H 0.447423 0.013405 0.692409 0.132 Uiso 0.5 1 calc R U P A -1
H33 H 0.380275 -0.006640 0.532782 0.132 Uiso 0.5 1 calc R U P A -1
O2 O 0.4930(6) 0.0474(3) 0.3240(11) 0.075(2) Uani 0.5 1 d D U P A -1
C45 C 0.4424(10) 0.0575(5) 0.461(2) 0.095(4) Uani 0.5 1 d D U P A -1
H34 H 0.386286 0.068803 0.408130 0.115 Uiso 0.5 1 calc R U P A -1
H35 H 0.468542 0.083226 0.541728 0.115 Uiso 0.5 1 calc R U P A -1

loop_
_atom_site_aniso_label
_atom_site_aniso_U_11
_atom_site_aniso_U_22
_atom_site_aniso_U_33
_atom_site_aniso_U_23
_atom_site_aniso_U_13
_atom_site_aniso_U_12
C1 0.055(3) 0.025(3) 0.031(3) -0.004(2) -0.006(2) 0.004(2)
N1 0.041(2) 0.0161(18) 0.0183(18) 0.0002(14) 0.0030(16) 0.0018(15)
C2 0.046(3) 0.018(2) 0.015(2) 0.0012(17) 0.0060(19) 0.0031(19)
C3 0.045(3) 0.019(2) 0.017(2) -0.0014(17) 0.0064(19) -0.0006(19)
C4 0.046(3) 0.020(2) 0.019(2) 0.0029(17) 0.004(2) -0.0028(19)
C5 0.046(3) 0.028(3) 0.028(3) 0.002(2) 0.008(2) 0.001(2)
C6 0.043(3) 0.043(3) 0.033(3) 0.004(2) 0.003(2) -0.003(2)
C7 0.051(3) 0.034(3) 0.032(3) 0.005(2) -0.005(2) -0.012(2)
C8 0.057(3) 0.022(2) 0.025(3) 0.0029(19) -0.003(2) -0.007(2)
C9 0.051(3) 0.022(2) 0.018(2) 0.0033(18) 0.004(2) -0.001(2)
S1 0.0505(7) 0.0158(6) 0.0274(6) -0.0001(4) 0.0079(5) 0.0009(5)
C10 0.046(3) 0.017(2) 0.018(2) 0.0019(17) 0.0087(19) 0.0015(19)
C11 0.044(3) 0.017(2) 0.018(2) 0.0000(17) 0.0094(19) 0.0035(19)
S2 0.0460(7) 0.0205(6) 0.0298(7) 0.0010(5) 0.0105(5) 0.0070(5)
C12 0.044(3) 0.026(2) 0.026(2) 0.0028(19) 0.013(2) 0.003(2)
C13 0.043(3) 0.037(3) 0.038(3) 0.002(2) 0.008(2) 0.010(2)
C14 0.042(3) 0.045(3) 0.043(3) 0.001(2) 0.006(2) 0.001(2)
C15 0.046(3) 0.036(3) 0.035(3) -0.001(2) 0.008(2) -0.005(2)
C16 0.041(3) 0.029(3) 0.025(2) 0.0028(19) 0.009(2) 0.000(2)
C17 0.040(3) 0.024(2) 0.023(2) 0.0025(18) 0.011(2) 0.0024(19)
C18 0.043(3) 0.021(2) 0.017(2) 0.0011(17) 0.0108(19) 0.0023(19)
C19 0.040(3) 0.018(2) 0.019(2) 0.0013(17) 0.0084(19) -0.0003(18)
C20 0.043(3) 0.017(2) 0.017(2) -0.0008(17) 0.0059(19) 0.0025(19)
C21 0.042(3) 0.019(2) 0.018(2) 0.0002(17) 0.0028(19) 0.0017(19)
C22 0.043(3) 0.025(2) 0.019(2) 0.0010(18) 0.0049(19) -0.001(2)
C23 0.049(3) 0.025(2) 0.023(2) -0.0015(19) 0.010(2) 0.000(2)
C24 0.052(3) 0.032(3) 0.033(3) 0.003(2) 0.014(2) 0.004(2)
C25 0.048(3) 0.045(3) 0.039(3) 0.002(2) 0.018(2) -0.005(2)
C26 0.048(3) 0.029(3) 0.036(3) 0.005(2) 0.007(2) -0.008(2)
C27 0.047(3) 0.024(2) 0.024(2) 0.0007(19) 0.006(2) -0.001(2)
S3 0.0478(7) 0.0192(6) 0.0283(6) 0.0019(5) 0.0045(5) -0.0032(5)
C28 0.043(3) 0.019(2) 0.021(2) -0.0003(17) 0.0010(19) -0.0001(19)
C29 0.047(3) 0.017(2) 0.017(2) -0.0002(17) 0.0011(19) 0.0026(19)
S4 0.0468(7) 0.0169(6) 0.0286(7) -0.0013(4) 0.0024(5) 0.0030(5)
C30 0.047(3) 0.021(2) 0.020(2) -0.0024(18) 0.000(2) 0.003(2)
C31 0.048(3) 0.021(2) 0.029(3) -0.0054(19) 0.001(2) 0.003(2)
C32 0.049(3) 0.031(3) 0.029(3) -0.007(2) 0.004(2) 0.010(2)
C33 0.048(3) 0.034(3) 0.026(3) -0.001(2) 0.005(2) 0.001(2)
C34 0.052(3) 0.023(2) 0.021(2) 0.0005(18) 0.004(2) 0.003(2)
C35 0.046(3) 0.019(2) 0.016(2) 0.0006(17) 0.0009(19) 0.0033(19)
C36 0.045(3) 0.020(2) 0.015(2) 0.0001(17) 0.0013(19) 0.0020(19)
C37 0.043(3) 0.018(2) 0.016(2) 0.0018(16) 0.0044(19) 0.0001(18)
O1 0.072(6) 0.114(8) 0.124(8) 0.027(7) 0.019(6) 0.031(6)
C38 0.103(9) 0.126(10) 0.097(10) -0.012(9) 0.008(8) 0.028(9)
C39 0.142(11) 0.095(10) 0.146(11) -0.039(9) 0.011(10) 0.014(9)
C40 0.133(11) 0.124(10) 0.121(10) 0.042(9) 0.010(9) 0.032(9)
C41 0.081(8) 0.097(9) 0.091(9) 0.039(7) 0.037(7) -0.003(7)
C42 0.111(7) 0.092(8) 0.096(7) 0.001(7) 0.023(7) 0.006(7)
C43 0.117(8) 0.114(8) 0.111(8) 0.016(7) 0.012(7) -0.014(7)
C44 0.118(8) 0.120(8) 0.099(8) 0.017(7) 0.040(7) -0.017(7)
O2 0.079(5) 0.084(6) 0.070(5) -0.006(4) 0.042(4) -0.022(4)
C45 0.091(7) 0.111(8) 0.093(7) -0.009(6) 0.044(6) -0.020(6)

_geom_special_details            
;
 All esds (except the esd in the dihedral angle between two l.s. planes)
 are estimated using the full covariance matrix.  The cell esds are taken
 into account individually in the estimation of esds in distances, angles
 and torsion angles; correlations between esds in cell parameters are only
 used when they are defined by crystal symmetry.  An approximate (isotropic)
 treatment of cell esds is used for estimating esds involving l.s. planes.
;

loop_
_geom_bond_atom_site_label_1
_geom_bond_atom_site_label_2
_geom_bond_distance
_geom_bond_site_symmetry_2
_geom_bond_publ_flag
C1 N1 1.473(6) . ?
C1 H1 0.9800 . ?
C1 H2 0.9800 . ?
C1 H3 0.9800 . ?
N1 C2 1.404(6) . ?
N1 C37 1.408(6) . ?
C2 C19 1.406(6) . ?
C2 C3 1.418(6) . ?
C3 C10 1.402(6) . ?
C3 C4 1.453(6) . ?
C4 C5 1.405(7) . ?
C4 C9 1.417(6) . ?
C5 C6 1.381(7) . ?
C5 H4 0.9500 . ?
C6 C7 1.399(7) . ?
C6 H5 0.9500 . ?
C7 C8 1.382(8) . ?
C7 H6 0.9500 . ?
C8 C9 1.399(7) . ?
C8 H7 0.9500 . ?
C9 S1 1.733(5) . ?
S1 C10 1.743(4) . ?
C10 C11 1.391(7) . ?
C11 C18 1.402(6) . ?
C11 S2 1.746(4) . ?
S2 C12 1.748(5) . ?
C12 C13 1.379(7) . ?
C12 C17 1.416(6) . ?
C13 C14 1.379(8) . ?
C13 H8 0.9500 . ?
C14 C15 1.396(7) . ?
C14 H9 0.9500 . ?
C15 C16 1.380(7) . ?
C15 H10 0.9500 . ?
C16 C17 1.397(7) . ?
C16 H11 0.9500 . ?
C17 C18 1.452(7) . ?
C18 C19 1.427(6) . ?
C19 C20 1.459(6) . ?
C20 C37 1.397(6) . ?
C20 C21 1.424(6) . ?
C21 C28 1.404(6) . ?
C21 C22 1.457(6) . ?
C22 C27 1.408(6) . ?
C22 C23 1.414(6) . ?
C23 C24 1.381(7) . ?
C23 H12 0.9500 . ?
C24 C25 1.403(7) . ?
C24 H13 0.9500 . ?
C25 C26 1.378(7) . ?
C25 H14 0.9500 . ?
C26 C27 1.401(7) . ?
C26 H15 0.9500 . ?
C27 S3 1.740(5) . ?
S3 C28 1.749(5) . ?
C28 C29 1.394(7) . ?
C29 C36 1.394(6) . ?
C29 S4 1.742(4) . ?
S4 C30 1.746(5) . ?
C30 C31 1.387(7) . ?
C30 C35 1.413(6) . ?
C31 C32 1.383(7) . ?
C31 H16 0.9500 . ?
C32 C33 1.405(7) . ?
C32 H17 0.9500 . ?
C33 C34 1.372(7) . ?
C33 H18 0.9500 . ?
C34 C35 1.397(7) . ?
C34 H19 0.9500 . ?
C35 C36 1.453(6) . ?
C36 C37 1.415(6) . ?
O1 C41 1.408(8) . ?
O1 C38 1.420(8) . ?
C38 C39 1.522(9) . ?
C38 H20 0.9900 . ?
C38 H21 0.9900 . ?
C39 C40 1.561(9) . ?
C39 H22 0.9900 . ?
C39 H23 0.9900 . ?
C40 C41 1.545(9) . ?
C40 H24 0.9900 . ?
C40 H25 0.9900 . ?
C41 H26 0.9900 . ?
C41 H27 0.9900 . ?
C42 O2 1.432(9) . ?
C42 C43 1.543(9) . ?
C42 H28 0.9900 . ?
C42 H29 0.9900 . ?
C43 C44 1.552(9) . ?
C43 H30 0.9900 . ?
C43 H31 0.9900 . ?
C44 C45 1.565(9) . ?
C44 H32 0.9900 . ?
C44 H33 0.9900 . ?
O2 C45 1.435(8) . ?
C45 H34 0.9900 . ?
C45 H35 0.9900 . ?

loop_
_geom_angle_atom_site_label_1
_geom_angle_atom_site_label_2
_geom_angle_atom_site_label_3
_geom_angle
_geom_angle_site_symmetry_1
_geom_angle_site_symmetry_3
_geom_angle_publ_flag
N1 C1 H1 109.5 . . ?
N1 C1 H2 109.5 . . ?
H1 C1 H2 109.5 . . ?
N1 C1 H3 109.5 . . ?
H1 C1 H3 109.5 . . ?
H2 C1 H3 109.5 . . ?
C2 N1 C37 106.2(4) . . ?
C2 N1 C1 118.9(3) . . ?
C37 N1 C1 116.1(3) . . ?
N1 C2 C19 109.9(4) . . ?
N1 C2 C3 127.6(4) . . ?
C19 C2 C3 122.4(4) . . ?
C10 C3 C2 115.8(4) . . ?
C10 C3 C4 111.2(4) . . ?
C2 C3 C4 133.0(4) . . ?
C5 C4 C9 117.3(4) . . ?
C5 C4 C3 131.5(4) . . ?
C9 C4 C3 111.1(4) . . ?
C6 C5 C4 120.7(5) . . ?
C6 C5 H4 119.6 . . ?
C4 C5 H4 119.6 . . ?
C5 C6 C7 120.5(5) . . ?
C5 C6 H5 119.8 . . ?
C7 C6 H5 119.8 . . ?
C8 C7 C6 120.8(5) . . ?
C8 C7 H6 119.6 . . ?
C6 C7 H6 119.6 . . ?
C7 C8 C9 118.3(5) . . ?
C7 C8 H7 120.8 . . ?
C9 C8 H7 120.8 . . ?
C8 C9 C4 122.0(5) . . ?
C8 C9 S1 124.9(4) . . ?
C4 C9 S1 113.0(4) . . ?
C9 S1 C10 90.9(2) . . ?
C11 C10 C3 121.6(4) . . ?
C11 C10 S1 124.8(3) . . ?
C3 C10 S1 113.3(3) . . ?
C10 C11 C18 121.8(4) . . ?
C10 C11 S2 124.8(3) . . ?
C18 C11 S2 113.1(4) . . ?
C11 S2 C12 91.1(2) . . ?
C13 C12 C17 122.3(4) . . ?
C13 C12 S2 125.4(4) . . ?
C17 C12 S2 112.1(4) . . ?
C14 C13 C12 118.2(5) . . ?
C14 C13 H8 120.9 . . ?
C12 C13 H8 120.9 . . ?
C13 C14 C15 120.8(5) . . ?
C13 C14 H9 119.6 . . ?
C15 C14 H9 119.6 . . ?
C16 C15 C14 120.9(5) . . ?
C16 C15 H10 119.5 . . ?
C14 C15 H10 119.5 . . ?
C15 C16 C17 119.7(4) . . ?
C15 C16 H11 120.2 . . ?
C17 C16 H11 120.2 . . ?
C16 C17 C12 118.0(4) . . ?
C16 C17 C18 129.6(4) . . ?
C12 C17 C18 112.0(4) . . ?
C11 C18 C19 116.8(4) . . ?
C11 C18 C17 111.3(4) . . ?
C19 C18 C17 131.6(4) . . ?
C2 C19 C18 119.0(4) . . ?
C2 C19 C20 106.5(4) . . ?
C18 C19 C20 134.1(4) . . ?
C37 C20 C21 118.6(4) . . ?
C37 C20 C19 105.7(4) . . ?
C21 C20 C19 135.1(4) . . ?
C28 C21 C20 117.7(4) . . ?
C28 C21 C22 110.6(4) . . ?
C20 C21 C22 131.2(4) . . ?
C27 C22 C23 118.0(4) . . ?
C27 C22 C21 112.2(4) . . ?
C23 C22 C21 129.3(4) . . ?
C24 C23 C22 119.8(4) . . ?
C24 C23 H12 120.1 . . ?
C22 C23 H12 120.1 . . ?
C23 C24 C25 120.9(5) . . ?
C23 C24 H13 119.6 . . ?
C25 C24 H13 119.6 . . ?
C26 C25 C24 120.7(5) . . ?
C26 C25 H14 119.7 . . ?
C24 C25 H14 119.7 . . ?
C25 C26 C27 118.6(4) . . ?
C25 C26 H15 120.7 . . ?
C27 C26 H15 120.7 . . ?
C26 C27 C22 121.8(4) . . ?
C26 C27 S3 125.6(4) . . ?
C22 C27 S3 112.5(4) . . ?
C27 S3 C28 91.0(2) . . ?
C29 C28 C21 121.5(4) . . ?
C29 C28 S3 125.3(3) . . ?
C21 C28 S3 113.2(3) . . ?
C28 C29 C36 121.5(4) . . ?
C28 C29 S4 125.5(3) . . ?
C36 C29 S4 113.0(3) . . ?
C29 S4 C30 91.1(2) . . ?
C31 C30 C35 122.7(4) . . ?
C31 C30 S4 124.9(4) . . ?
C35 C30 S4 112.5(4) . . ?
C32 C31 C30 118.3(4) . . ?
C32 C31 H16 120.9 . . ?
C30 C31 H16 120.9 . . ?
C31 C32 C33 120.1(5) . . ?
C31 C32 H17 119.9 . . ?
C33 C32 H17 119.9 . . ?
C34 C33 C32 121.0(5) . . ?
C34 C33 H18 119.5 . . ?
C32 C33 H18 119.5 . . ?
C33 C34 C35 120.5(4) . . ?
C33 C34 H19 119.7 . . ?
C35 C34 H19 119.7 . . ?
C34 C35 C30 117.3(4) . . ?
C34 C35 C36 131.1(4) . . ?
C30 C35 C36 111.4(4) . . ?
C29 C36 C37 116.7(4) . . ?
C29 C36 C35 111.9(4) . . ?
C37 C36 C35 131.3(4) . . ?
C20 C37 N1 110.6(4) . . ?
C20 C37 C36 122.3(4) . . ?
N1 C37 C36 127.1(4) . . ?
C41 O1 C38 111.8(5) . . ?
O1 C38 C39 109.0(6) . . ?
O1 C38 H20 109.9 . . ?
C39 C38 H20 109.9 . . ?
O1 C38 H21 109.9 . . ?
C39 C38 H21 109.9 . . ?
H20 C38 H21 108.3 . . ?
C38 C39 C40 103.0(6) . . ?
C38 C39 H22 111.2 . . ?
C40 C39 H22 111.2 . . ?
C38 C39 H23 111.2 . . ?
C40 C39 H23 111.2 . . ?
H22 C39 H23 109.1 . . ?
C41 C40 C39 104.1(6) . . ?
C41 C40 H24 110.9 . . ?
C39 C40 H24 110.9 . . ?
C41 C40 H25 110.9 . . ?
C39 C40 H25 110.9 . . ?
H24 C40 H25 108.9 . . ?
O1 C41 C40 107.6(5) . . ?
O1 C41 H26 110.2 . . ?
C40 C41 H26 110.2 . . ?
O1 C41 H27 110.2 . . ?
C40 C41 H27 110.2 . . ?
H26 C41 H27 108.5 . . ?
O2 C42 C43 106.7(7) . . ?
O2 C42 H28 110.4 . . ?
C43 C42 H28 110.4 . . ?
O2 C42 H29 110.4 . . ?
C43 C42 H29 110.4 . . ?
H28 C42 H29 108.6 . . ?
C42 C43 C44 103.2(6) . . ?
C42 C43 H30 111.1 . . ?
C44 C43 H30 111.1 . . ?
C42 C43 H31 111.1 . . ?
C44 C43 H31 111.1 . . ?
H30 C43 H31 109.1 . . ?
C43 C44 C45 105.0(5) . . ?
C43 C44 H32 110.7 . . ?
C45 C44 H32 110.7 . . ?
C43 C44 H33 110.7 . . ?
C45 C44 H33 110.7 . . ?
H32 C44 H33 108.8 . . ?
C42 O2 C45 107.9(6) . . ?
O2 C45 C44 105.9(6) . . ?
O2 C45 H34 110.6 . . ?
C44 C45 H34 110.6 . . ?
O2 C45 H35 110.6 . . ?
C44 C45 H35 110.6 . . ?
H34 C45 H35 108.7 . . ?

loop_
_geom_torsion_atom_site_label_1
_geom_torsion_atom_site_label_2
_geom_torsion_atom_site_label_3
_geom_torsion_atom_site_label_4
_geom_torsion
_geom_torsion_site_symmetry_1
_geom_torsion_site_symmetry_2
_geom_torsion_site_symmetry_3
_geom_torsion_site_symmetry_4
_geom_torsion_publ_flag
C37 N1 C2 C19 -0.4(4) . . . . ?
C1 N1 C2 C19 -133.6(4) . . . . ?
C37 N1 C2 C3 -179.1(4) . . . . ?
C1 N1 C2 C3 47.7(6) . . . . ?
N1 C2 C3 C10 -178.0(4) . . . . ?
C19 C2 C3 C10 3.5(6) . . . . ?
N1 C2 C3 C4 1.2(8) . . . . ?
C19 C2 C3 C4 -177.3(4) . . . . ?
C10 C3 C4 C5 -167.9(4) . . . . ?
C2 C3 C4 C5 12.9(8) . . . . ?
C10 C3 C4 C9 7.7(5) . . . . ?
C2 C3 C4 C9 -171.5(4) . . . . ?
C9 C4 C5 C6 5.2(7) . . . . ?
C3 C4 C5 C6 -179.3(5) . . . . ?
C4 C5 C6 C7 -0.2(7) . . . . ?
C5 C6 C7 C8 -3.3(7) . . . . ?
C6 C7 C8 C9 1.4(7) . . . . ?
C7 C8 C9 C4 3.9(7) . . . . ?
C7 C8 C9 S1 -172.8(4) . . . . ?
C5 C4 C9 C8 -7.2(6) . . . . ?
C3 C4 C9 C8 176.5(4) . . . . ?
C5 C4 C9 S1 169.9(3) . . . . ?
C3 C4 C9 S1 -6.4(5) . . . . ?
C8 C9 S1 C10 179.7(4) . . . . ?
C4 C9 S1 C10 2.7(3) . . . . ?
C2 C3 C10 C11 -12.2(6) . . . . ?
C4 C3 C10 C11 168.5(4) . . . . ?
C2 C3 C10 S1 173.5(3) . . . . ?
C4 C3 C10 S1 -5.8(5) . . . . ?
C9 S1 C10 C11 -172.2(4) . . . . ?
C9 S1 C10 C3 1.9(3) . . . . ?
C3 C10 C11 C18 6.4(6) . . . . ?
S1 C10 C11 C18 -179.9(3) . . . . ?
C3 C10 C11 S2 -166.2(3) . . . . ?
S1 C10 C11 S2 7.5(6) . . . . ?
C10 C11 S2 C12 168.5(4) . . . . ?
C18 C11 S2 C12 -4.7(3) . . . . ?
C11 S2 C12 C13 -174.3(4) . . . . ?
C11 S2 C12 C17 1.4(3) . . . . ?
C17 C12 C13 C14 -3.2(7) . . . . ?
S2 C12 C13 C14 172.0(4) . . . . ?
C12 C13 C14 C15 -0.2(8) . . . . ?
C13 C14 C15 C16 2.2(8) . . . . ?
C14 C15 C16 C17 -0.7(7) . . . . ?
C15 C16 C17 C12 -2.6(6) . . . . ?
C15 C16 C17 C18 -174.5(4) . . . . ?
C13 C12 C17 C16 4.6(7) . . . . ?
S2 C12 C17 C16 -171.2(3) . . . . ?
C13 C12 C17 C18 177.9(4) . . . . ?
S2 C12 C17 C18 2.1(5) . . . . ?
C10 C11 C18 C19 8.2(6) . . . . ?
S2 C11 C18 C19 -178.4(3) . . . . ?
C10 C11 C18 C17 -166.7(4) . . . . ?
S2 C11 C18 C17 6.7(4) . . . . ?
C16 C17 C18 C11 166.7(4) . . . . ?
C12 C17 C18 C11 -5.6(5) . . . . ?
C16 C17 C18 C19 -7.2(8) . . . . ?
C12 C17 C18 C19 -179.5(4) . . . . ?
N1 C2 C19 C18 -168.0(4) . . . . ?
C3 C2 C19 C18 10.8(6) . . . . ?
N1 C2 C19 C20 6.2(5) . . . . ?
C3 C2 C19 C20 -175.1(4) . . . . ?
C11 C18 C19 C2 -16.3(6) . . . . ?
C17 C18 C19 C2 157.3(4) . . . . ?
C11 C18 C19 C20 171.5(4) . . . . ?
C17 C18 C19 C20 -14.9(8) . . . . ?
C2 C19 C20 C37 -9.5(5) . . . . ?
C18 C19 C20 C37 163.4(5) . . . . ?
C2 C19 C20 C21 161.4(5) . . . . ?
C18 C19 C20 C21 -25.8(8) . . . . ?
C37 C20 C21 C28 -13.0(6) . . . . ?
C19 C20 C21 C28 177.0(5) . . . . ?
C37 C20 C21 C22 157.8(4) . . . . ?
C19 C20 C21 C22 -12.2(8) . . . . ?
C28 C21 C22 C27 -7.5(5) . . . . ?
C20 C21 C22 C27 -178.8(4) . . . . ?
C28 C21 C22 C23 164.8(5) . . . . ?
C20 C21 C22 C23 -6.5(8) . . . . ?
C27 C22 C23 C24 -4.6(7) . . . . ?
C21 C22 C23 C24 -176.6(5) . . . . ?
C22 C23 C24 C25 0.5(7) . . . . ?
C23 C24 C25 C26 2.2(8) . . . . ?
C24 C25 C26 C27 -0.7(8) . . . . ?
C25 C26 C27 C22 -3.6(7) . . . . ?
C25 C26 C27 S3 171.7(4) . . . . ?
C23 C22 C27 C26 6.3(7) . . . . ?
C21 C22 C27 C26 179.6(4) . . . . ?
C23 C22 C27 S3 -169.6(3) . . . . ?
C21 C22 C27 S3 3.7(5) . . . . ?
C26 C27 S3 C28 -174.9(5) . . . . ?
C22 C27 S3 C28 0.8(4) . . . . ?
C20 C21 C28 C29 3.8(6) . . . . ?
C22 C21 C28 C29 -168.7(4) . . . . ?
C20 C21 C28 S3 -179.2(3) . . . . ?
C22 C21 C28 S3 8.2(5) . . . . ?
C27 S3 C28 C29 171.5(4) . . . . ?
C27 S3 C28 C21 -5.3(4) . . . . ?
C21 C28 C29 C36 3.1(7) . . . . ?
S3 C28 C29 C36 -173.4(3) . . . . ?
C21 C28 C29 S4 -179.9(3) . . . . ?
S3 C28 C29 S4 3.6(6) . . . . ?
C28 C29 S4 C30 179.7(4) . . . . ?
C36 C29 S4 C30 -3.0(3) . . . . ?
C29 S4 C30 C31 -177.4(4) . . . . ?
C29 S4 C30 C35 1.0(4) . . . . ?
C35 C30 C31 C32 -2.4(7) . . . . ?
S4 C30 C31 C32 175.8(4) . . . . ?
C30 C31 C32 C33 -0.7(7) . . . . ?
C31 C32 C33 C34 1.8(7) . . . . ?
C32 C33 C34 C35 0.2(7) . . . . ?
C33 C34 C35 C30 -3.1(6) . . . . ?
C33 C34 C35 C36 -177.3(4) . . . . ?
C31 C30 C35 C34 4.3(7) . . . . ?
S4 C30 C35 C34 -174.2(3) . . . . ?
C31 C30 C35 C36 179.5(4) . . . . ?
S4 C30 C35 C36 1.1(5) . . . . ?
C28 C29 C36 C37 -0.7(6) . . . . ?
S4 C29 C36 C37 -178.1(3) . . . . ?
C28 C29 C36 C35 -178.4(4) . . . . ?
S4 C29 C36 C35 4.2(5) . . . . ?
C34 C35 C36 C29 171.1(5) . . . . ?
C30 C35 C36 C29 -3.4(5) . . . . ?
C34 C35 C36 C37 -6.2(8) . . . . ?
C30 C35 C36 C37 179.3(4) . . . . ?
C21 C20 C37 N1 -163.1(4) . . . . ?
C19 C20 C37 N1 9.6(5) . . . . ?
C21 C20 C37 C36 16.0(6) . . . . ?
C19 C20 C37 C36 -171.3(4) . . . . ?
C2 N1 C37 C20 -5.9(4) . . . . ?
C1 N1 C37 C20 128.8(4) . . . . ?
C2 N1 C37 C36 175.1(4) . . . . ?
C1 N1 C37 C36 -50.2(6) . . . . ?
C29 C36 C37 C20 -9.0(6) . . . . ?
C35 C36 C37 C20 168.2(4) . . . . ?
C29 C36 C37 N1 169.9(4) . . . . ?
C35 C36 C37 N1 -12.9(7) . . . . ?
C41 O1 C38 C39 -8(2) . . . . ?
O1 C38 C39 C40 18(2) . . . . ?
C38 C39 C40 C41 -21(2) . . . . ?
C38 O1 C41 C40 -6.3(19) . . . . ?
C39 C40 C41 O1 17(2) . . . . ?
O2 C42 C43 C44 -25(2) . . . . ?
C42 C43 C44 C45 7(2) . . . . ?
C43 C42 O2 C45 35.5(18) . . . . ?
C42 O2 C45 C44 -30.2(16) . . . . ?
C43 C44 C45 O2 13(2) . . . . ?

_refine_diff_density_max         1.303
_refine_diff_density_min         -0.616
_refine_diff_density_rms         0.107

_shelx_res_file                  
;
TITL qq
    qq.res
    created by SHELXL-2016/6 at 10:50:04 on 16-May-2018
REM  Yadorkari-X generated
CELL 0.71073 16.1846 27.2713 7.6092 90.0000 97.8900 90.0000
ZERR 4.0 0.0006 0.0009 0.0003 0.0000 0.0030 0.0000
LATT 1
SYMM -X, 1/2+Y, 1/2-Z
REM  SPGR P21/c monoclinic
SFAC C H N S O
UNIT 164 108 4 16 4
SIZE 0.20 0.10 0.02
TEMP -150.0
L.S. 10
FMAP 2
PLAN -99
ACTA
CONF
WPDB -1
BOND $H
MERG 2
OMIT -10.000000 50.000000

DFIX 1.54 0.01 C38 C39 C39 C40 C40 C41
DFIX 1.43 0.01 O1 C38 O1 C41
DFIX 2.40 0.01 O1 C39 O1 C40
DFIX 2.49 0.01 C38 C40 C39 C41
DFIX 2.31 0.01 C38 C41
DFIX 1.54 0.01 C42 C43 C43 C44 C44 C45
DFIX 1.43 0.01 O2 C42 O2 C45
DFIX 2.40 0.01 O2 C43 O2 C44
DFIX 2.49 0.01 C42 C44 C43 C45
DFIX 2.31 0.01 C42 C45
ISOR 0.02 0.02 O1 O2 C38 C39 C40 C41 C42 C43 C44 C45
SIMU 0.02 0.02 2.0 O1 C38 C39 C40 C41
SIMU 0.01 0.01 2.0 O2 C42 C43 C44 C45

WGHT    0.134700    7.074000
FVAR       0.18687
C1    1    1.102826    0.138019    0.931640    11.00000    0.05458    0.02515 =
         0.03067   -0.00397   -0.00577    0.00369
AFIX  33
H1    2    1.136446    0.108660    0.919138    11.00000   -1.50000
H2    2    1.136988    0.167334    0.922429    11.00000   -1.50000
H3    2    1.082862    0.137576    1.047530    11.00000   -1.50000
AFIX   0
N1    3    1.030966    0.138749    0.790111    11.00000    0.04138    0.01608 =
         0.01834    0.00016    0.00304    0.00175
C2    1    0.974299    0.177920    0.783204    11.00000    0.04569    0.01809 =
         0.01518    0.00118    0.00600    0.00313
C3    1    0.992727    0.228756    0.794960    11.00000    0.04478    0.01899 =
         0.01681   -0.00140    0.00644   -0.00061
C4    1    1.070325    0.256235    0.813734    11.00000    0.04625    0.02014 =
         0.01851    0.00287    0.00418   -0.00283
C5    1    1.152143    0.242039    0.795422    11.00000    0.04647    0.02844 =
         0.02801    0.00211    0.00764    0.00061
AFIX  43
H4    2    1.163037    0.209160    0.764327    11.00000   -1.20000
AFIX   0
C6    1    1.216932    0.275364    0.822133    11.00000    0.04346    0.04320 =
         0.03272    0.00373    0.00343   -0.00270
AFIX  43
H5    2    1.271974    0.265196    0.809721    11.00000   -1.20000
AFIX   0
C7    1    1.202052    0.323979    0.867331    11.00000    0.05051    0.03424 =
         0.03225    0.00543   -0.00545   -0.01231
AFIX  43
H6    2    1.247558    0.346091    0.891348    11.00000   -1.20000
AFIX   0
C8    1    1.121970    0.340240    0.877479    11.00000    0.05712    0.02187 =
         0.02481    0.00290   -0.00261   -0.00680
AFIX  43
H7    2    1.111707    0.373433    0.905574    11.00000   -1.20000
AFIX   0
C9    1    1.056380    0.306573    0.845324    11.00000    0.05090    0.02183 =
         0.01798    0.00328    0.00380   -0.00082
S1    4    0.951481    0.321381    0.828918    11.00000    0.05054    0.01582 =
         0.02736   -0.00006    0.00792    0.00088
C10   1    0.923834    0.260157    0.790003    11.00000    0.04638    0.01710 =
         0.01843    0.00190    0.00867    0.00146
C11   1    0.842691    0.243390    0.741816    11.00000    0.04407    0.01705 =
         0.01831    0.00000    0.00940    0.00355
S2    4    0.755663    0.281041    0.687872    11.00000    0.04600    0.02050 =
         0.02981    0.00105    0.01050    0.00697
C12   1    0.694813    0.230855    0.606869    11.00000    0.04353    0.02593 =
         0.02577    0.00275    0.01329    0.00314
C13   1    0.613808    0.233267    0.522706    11.00000    0.04310    0.03739 =
         0.03796    0.00180    0.00828    0.00994
AFIX  43
H8    2    0.583524    0.263196    0.517045    11.00000   -1.20000
AFIX   0
C14   1    0.577984    0.191059    0.447017    11.00000    0.04173    0.04535 =
         0.04264    0.00085    0.00569    0.00080
AFIX  43
H9    2    0.522188    0.191857    0.388774    11.00000   -1.20000
AFIX   0
C15   1    0.622725    0.147166    0.454945    11.00000    0.04586    0.03587 =
         0.03516   -0.00076    0.00820   -0.00486
AFIX  43
H10   2    0.597638    0.118746    0.398442    11.00000   -1.20000
AFIX   0
C16   1    0.702867    0.144491    0.543703    11.00000    0.04058    0.02883 =
         0.02501    0.00279    0.00861   -0.00026
AFIX  43
H11   2    0.732489    0.114332    0.549281    11.00000   -1.20000
AFIX   0
C17   1    0.740257    0.186358    0.625357    11.00000    0.03958    0.02417 =
         0.02330    0.00254    0.01094    0.00237
C18   1    0.824890    0.193508    0.712837    11.00000    0.04327    0.02141 =
         0.01719    0.00109    0.01076    0.00227
C19   1    0.892092    0.159954    0.757917    11.00000    0.03990    0.01838 =
         0.01900    0.00128    0.00841   -0.00030
C20   1    0.898129    0.106626    0.768393    11.00000    0.04333    0.01716 =
         0.01730   -0.00076    0.00589    0.00253
C21   1    0.842523    0.067940    0.797729    11.00000    0.04227    0.01855 =
         0.01759    0.00022    0.00284    0.00170
C22   1    0.761102    0.068685    0.858967    11.00000    0.04302    0.02497 =
         0.01939    0.00103    0.00495   -0.00146
C23   1    0.717622    0.108493    0.922289    11.00000    0.04917    0.02476 =
         0.02326   -0.00148    0.00985   -0.00038
AFIX  43
H12   2    0.740255    0.140647    0.923125    11.00000   -1.20000
AFIX   0
C24   1    0.642164    0.100492    0.982911    11.00000    0.05238    0.03223 =
         0.03308    0.00314    0.01444    0.00438
AFIX  43
H13   2    0.612891    0.127365    1.024439    11.00000   -1.20000
AFIX   0
C25   1    0.608157    0.053176    0.983967    11.00000    0.04823    0.04469 =
         0.03944    0.00239    0.01763   -0.00541
AFIX  43
H14   2    0.555237    0.048541    1.022185    11.00000   -1.20000
AFIX   0
C26   1    0.650753    0.013354    0.930118    11.00000    0.04832    0.02948 =
         0.03585    0.00462    0.00696   -0.00786
AFIX  43
H15   2    0.628044   -0.018734    0.932017    11.00000   -1.20000
AFIX   0
C27   1    0.728263    0.021229    0.872527    11.00000    0.04723    0.02409 =
         0.02434    0.00072    0.00580   -0.00090
S3    4    0.797127   -0.024370    0.825287    11.00000    0.04780    0.01918 =
         0.02833    0.00195    0.00445   -0.00318
C28   1    0.871735    0.019614    0.789793    11.00000    0.04255    0.01867 =
         0.02072   -0.00025    0.00102   -0.00008
C29   1    0.953820    0.009616    0.764901    11.00000    0.04667    0.01731 =
         0.01715   -0.00022    0.00107    0.00257
S4    4    0.996759   -0.048666    0.752572    11.00000    0.04679    0.01694 =
         0.02862   -0.00130    0.00238    0.00300
C30   1    1.092984   -0.023554    0.721795    11.00000    0.04715    0.02103 =
         0.01989   -0.00243    0.00033    0.00265
C31   1    1.162601   -0.050500    0.693295    11.00000    0.04808    0.02107 =
         0.02946   -0.00544    0.00136    0.00341
AFIX  43
H16   2    1.161972   -0.085317    0.696837    11.00000   -1.20000
AFIX   0
C32   1    1.232941   -0.025367    0.659593    11.00000    0.04891    0.03147 =
         0.02876   -0.00731    0.00403    0.00961
AFIX  43
H17   2    1.281652   -0.042947    0.640872    11.00000   -1.20000
AFIX   0
C33   1    1.232520    0.026109    0.652982    11.00000    0.04826    0.03382 =
         0.02557   -0.00124    0.00541    0.00097
AFIX  43
H18   2    1.280612    0.043024    0.626454    11.00000   -1.20000
AFIX   0
C34   1    1.163631    0.052318    0.684295    11.00000    0.05191    0.02286 =
         0.02082    0.00052    0.00370    0.00296
AFIX  43
H19   2    1.164454    0.087113    0.678801    11.00000   -1.20000
AFIX   0
C35   1    1.092317    0.028249    0.724179    11.00000    0.04554    0.01917 =
         0.01612    0.00061    0.00085    0.00329
C36   1    1.011617    0.047101    0.755240    11.00000    0.04464    0.01974 =
         0.01539    0.00009    0.00128    0.00202
C37   1    0.982560    0.095689    0.769823    11.00000    0.04260    0.01755 =
         0.01648    0.00182    0.00445    0.00005
O1    5    0.417095    0.287864    0.417710    10.50000    0.07150    0.11353 =
         0.12373    0.02677    0.01920    0.03149
C38   1    0.384451    0.317076    0.546582    10.50000    0.10306    0.12576 =
         0.09714   -0.01242    0.00803    0.02774
AFIX  23
H20   2    0.423370    0.316864    0.658957    10.50000   -1.20000
H21   2    0.330304    0.303568    0.570395    10.50000   -1.20000
AFIX   0
C39   1    0.372683    0.369309    0.477022    10.50000    0.14180    0.09524 =
         0.14594   -0.03871    0.01051    0.01411
AFIX  23
H22   2    0.418586    0.390852    0.530585    10.50000   -1.20000
H23   2    0.318840    0.383093    0.501529    10.50000   -1.20000
AFIX   0
C40   1    0.374060    0.363052    0.273472    10.50000    0.13329    0.12357 =
         0.12066    0.04163    0.01031    0.03203
AFIX  23
H24   2    0.316710    0.362304    0.208549    10.50000   -1.20000
H25   2    0.405319    0.390105    0.226122    10.50000   -1.20000
AFIX   0
C41   1    0.418486    0.313445    0.257403    10.50000    0.08139    0.09684 =
         0.09095    0.03894    0.03694   -0.00329
AFIX  23
H26   2    0.389342    0.294310    0.156947    10.50000   -1.20000
H27   2    0.476769    0.318920    0.236150    10.50000   -1.20000
PART -1
AFIX   0
C42   1    0.550555    0.009379    0.386985    10.50000    0.11093    0.09154 =
         0.09577    0.00115    0.02259    0.00638
AFIX  23
H28   2    0.600307    0.023461    0.459765    10.50000   -1.20000
H29   2    0.568843   -0.008568    0.285996    10.50000   -1.20000
AFIX   0
C43   1    0.504078   -0.025415    0.499828    10.50000    0.11702    0.11362 =
         0.11136    0.01622    0.01198   -0.01410
AFIX  23
H30   2    0.542146   -0.038509    0.602007    10.50000   -1.20000
H31   2    0.478503   -0.053129    0.427872    10.50000   -1.20000
AFIX   0
C44   1    0.436344    0.008105    0.562597    10.50000    0.11803    0.12020 =
         0.09869    0.01744    0.04049   -0.01694
AFIX  23
H32   2    0.447423    0.013405    0.692409    10.50000   -1.20000
H33   2    0.380275   -0.006640    0.532782    10.50000   -1.20000
AFIX   0
O2    5    0.492972    0.047381    0.324043    10.50000    0.07915    0.08410 =
         0.06980   -0.00648    0.04179   -0.02162
C45   1    0.442426    0.057512    0.460574    10.50000    0.09054    0.11140 =
         0.09319   -0.00906    0.04428   -0.01989
AFIX  23
H34   2    0.386286    0.068803    0.408130    10.50000   -1.20000
H35   2    0.468542    0.083226    0.541728    10.50000   -1.20000
PART 0

AFIX   0
HKLF 4


REM  qq
REM R1 =  0.0653 for    4387 Fo > 4sig(Fo)  and  0.0871 for all    5832 data
REM    469 parameters refined using    140 restraints

END

WGHT      0.1347      7.0740

REM Highest difference peak  1.303,  deepest hole -0.616,  1-sigma level  0.107
Q1    1   0.3635  0.3323  0.2722  11.00000  0.05    1.30
Q2    1   0.4059  0.3573  0.5650  11.00000  0.05    1.15
Q3    1   0.3903  0.3808  0.7491  11.00000  0.05    0.96
Q4    1   0.3318  0.3524  0.4731  11.00000  0.05    0.95
Q5    1   0.3532  0.3697  0.5751  11.00000  0.05    0.87
Q6    1   0.3773  0.3723  0.3712  11.00000  0.05    0.85
Q7    1   0.4403  0.3185  0.3276  11.00000  0.05    0.84
Q8    1   0.4633  0.4469  1.1101  11.00000  0.05    0.83
Q9    1   0.4576  0.3219  0.5189  11.00000  0.05    0.68
Q10   1   0.4270  0.3623  0.2867  11.00000  0.05    0.67
Q11   1   0.4871  0.5009  1.1036  11.00000  0.05    0.62
Q12   1   0.4167  0.2886  0.2207  11.00000  0.05    0.62
Q13   1   1.1053  0.1674  1.0101  11.00000  0.05    0.51
Q14   1   0.4303  0.4157  0.9231  11.00000  0.05    0.49
Q15   1   1.1570  0.1377  0.8639  11.00000  0.05    0.37
Q16   1   1.1071  0.1067  1.0166  11.00000  0.05    0.36
Q17   1   0.8081  0.2599  0.7163  11.00000  0.05    0.28
Q18   1   0.8449  0.0419  0.7643  11.00000  0.05    0.27
Q19   1   0.8819  0.1321  0.7608  11.00000  0.05    0.26
Q20   1   0.9880  0.2085  0.7952  11.00000  0.05    0.26
Q21   1   1.0507 -0.0417  0.7535  11.00000  0.05    0.25
Q22   1   1.1949 -0.0398  0.7208  11.00000  0.05    0.24
Q23   1   1.0497  0.0428  0.7662  11.00000  0.05    0.24
Q24   1   0.9330  0.1703  0.7906  11.00000  0.05    0.23
Q25   1   0.9634  0.2405  0.8327  11.00000  0.05    0.23
Q26   1   0.8856  0.2565  0.7961  11.00000  0.05    0.23
Q27   1   0.7663  0.1843  0.7310  11.00000  0.05    0.22
Q28   1   0.7899  0.1898  0.6962  11.00000  0.05    0.22
Q29   1   0.8063  0.0726  0.8429  11.00000  0.05    0.22
Q30   1   0.8475  0.1780  0.7626  11.00000  0.05    0.22
Q31   1   0.7280  0.2506  0.6353  11.00000  0.05    0.22
Q32   1   0.9982  0.1116  0.7445  11.00000  0.05    0.22
Q33   1   0.7124  0.2091  0.6468  11.00000  0.05    0.21
Q34   1   0.7302  0.0903  0.8809  11.00000  0.05    0.21
Q35   1   1.2388 -0.0013  0.7044  11.00000  0.05    0.21
Q36   1   1.0900 -0.0058  0.7399  11.00000  0.05    0.21
Q37   1   1.0634  0.2886  0.8037  11.00000  0.05    0.20
Q38   1   1.0013  0.0713  0.7552  11.00000  0.05    0.20
Q39   1   0.9844  0.0298  0.7023  11.00000  0.05    0.20
Q40   1   1.0020  0.1593  0.8003  11.00000  0.05    0.20
Q41   1   0.9495  0.1020  0.8016  11.00000  0.05    0.19
Q42   1   1.0073  0.3192  0.8088  11.00000  0.05    0.19
Q43   1   0.6375  0.2306  0.6080  11.00000  0.05    0.19
Q44   1   0.7002  0.0208  0.9243  11.00000  0.05    0.19
Q45   1   1.1148  0.2418  0.8395  11.00000  0.05    0.19
Q46   1   0.9233  0.0126  0.7521  11.00000  0.05    0.18
Q47   1   0.9362  0.1021  0.7135  11.00000  0.05    0.18
Q48   1   0.2864  0.3322  0.5247  11.00000  0.05    0.18
Q49   1   1.0303  0.2379  0.8203  11.00000  0.05    0.18
Q50   1   0.9341  0.2899  0.7812  11.00000  0.05    0.18
Q51   1   0.6623  0.1424  0.5327  11.00000  0.05    0.17
Q52   1   1.1045  0.0300  0.6752  11.00000  0.05    0.17
Q53   1   0.7298  0.0471  0.8337  11.00000  0.05    0.17
Q54   1   0.9548 -0.0566  0.6113  11.00000  0.05    0.17
Q55   1   0.8865  0.1003  0.8067  11.00000  0.05    0.17
Q56   1   0.9997  0.0343  0.8257  11.00000  0.05    0.17
Q57   1   1.0810  0.3200  0.8419  11.00000  0.05    0.16
Q58   1   0.6331  0.0709  0.9869  11.00000  0.05    0.16
Q59   1   0.6322  0.1029  0.2613  11.00000  0.05    0.16
Q60   1   0.9613  0.3408  0.7346  11.00000  0.05    0.16
Q61   1   0.8700  0.0096  0.7427  11.00000  0.05    0.16
Q62   1   1.0907  0.3211  0.8972  11.00000  0.05    0.16
Q63   1   0.3800  0.4789  0.2539  11.00000  0.05    0.16
Q64   1   0.6954  0.0989  1.0290  11.00000  0.05    0.16
Q65   1   0.9653 -0.0111  0.7353  11.00000  0.05    0.16
Q66   1   0.8412 -0.0016  0.7579  11.00000  0.05    0.16
Q67   1   1.1643  0.0419  0.7986  11.00000  0.05    0.16
Q68   1   0.8399  0.2251  0.6726  11.00000  0.05    0.15
Q69   1   1.1773  0.0387  0.6336  11.00000  0.05    0.15
Q70   1   0.8500  0.3367  0.6637  11.00000  0.05    0.15
Q71   1   0.7529  0.1094  0.5331  11.00000  0.05    0.15
Q72   1   1.0070 -0.0664  0.8585  11.00000  0.05    0.15
Q73   1   0.6615  0.0623  1.2132  11.00000  0.05    0.15
Q74   1   1.1261 -0.0366  0.7825  11.00000  0.05    0.15
Q75   1   0.8222  0.0520  1.0804  11.00000  0.05    0.14
Q76   1   1.1142 -0.0444  0.6603  11.00000  0.05    0.14
Q77   1   1.0259 -0.1003  0.9084  11.00000  0.05    0.14
Q78   1   0.5305  0.5057  1.2636  11.00000  0.05    0.14
Q79   1   0.5609  0.2225  0.6671  11.00000  0.05    0.14
Q80   1   0.8162  0.2996  0.6082  11.00000  0.05    0.14
Q81   1   1.1374  0.0455  0.7667  11.00000  0.05    0.14
Q82   1   0.6481  0.0825  1.0585  11.00000  0.05    0.14
Q83   1   0.7788  0.3300  0.7426  11.00000  0.05    0.14
Q84   1   0.9737  0.3010  0.6999  11.00000  0.05    0.14
Q85   1   0.6132  0.0509  1.0817  11.00000  0.05    0.14
Q86   1   1.0679  0.1423  0.8205  11.00000  0.05    0.13
Q87   1   1.0830  0.3736  0.9274  11.00000  0.05    0.13
Q88   1   0.9326  0.3403  0.9239  11.00000  0.05    0.13
Q89   1   0.6306  0.0374  0.9064  11.00000  0.05    0.13
Q90   1   0.8472  0.2716  0.6372  11.00000  0.05    0.13
Q91   1   0.7068  0.0308  0.6813  11.00000  0.05    0.13
Q92   1   0.7617  0.0033  0.8768  11.00000  0.05    0.13
Q93   1   0.4261  0.4326  0.1988  11.00000  0.05    0.13
Q94   1   1.0406  0.1489  0.7041  11.00000  0.05    0.13
Q95   1   0.9788  0.3990  0.7425  11.00000  0.05    0.13
Q96   1   0.5595  0.4784  1.1193  11.00000  0.05    0.13
Q97   1   1.0343 -0.0075  0.5429  11.00000  0.05    0.13
Q98   1   0.7869  0.0976  0.5626  11.00000  0.05    0.13
Q99   1   0.7159  0.1597  0.6332  11.00000  0.05    0.13
;
_shelx_res_checksum              26660

_diffrn_radiation_source         ?
_diffrn_radiation_monochromator  graphite
_chemical_absolute_configuration ?


_exptl_crystal_recrystallization_method 
'Re-crystallisation from solvent: THF/pentane'
